# Supplementary material for: Nascent Transcript Folding Plays a Major Role in Determining RNA Polymerase Elongation Rates
Source: Mol Cell. 2020 Aug 6;79(3):488–503.e11. doi: 10.1016/j.molcel.2020.06.002 (PMC7427326; doi:10.1016/j.molcel.2020.06.002)
Supplement: Table S3. Oligonucleotides Used in this Work, Related to STAR Methods [file mmc2.xlsx]

## Sheet: Sheet1
ID	Name	sequence	Use	comment
PCR062	RPA190-HTP tagging forward	ATGTTGGTACGGGTTCATTTGATGTGTTAGCAAAGGTTCCAAATGCGGCTGAGCACCATCACCATCACC	tagging
PCR063	RPA190-HTP tagging reverse	ATGATGCACTTTATAATACCCTAGCTCTCTTAATTTACATAACACACGCGTACGACTCACTATAGGG	tagging
PCR064	Rpa190 check forward	TTTATCGACGTTGATGGTATTA	tagging	check in wt will give 0.95 product
PCR065	Rpa190 check reverse	GCATTGACAGGCTCCATAA	tagging
PCR073	Rpa135-HTP tagging forward	CTGAGCTATCCGCAATGGGTATAAGATTGCGTTATAATGTAGAGCCCAAAGAGCACCATCACCATCACC	tagging
PCR074	Rpa135-HTP tagging reverse	ACAATTGACCAAGCCTTCATTTACCATTCTATATCAATTTGGAAAGAAGGGTATACGACTCACTATAGGG	tagging
PCR075	Rpa135 check forward	ATGTCGCGAGTGTGGTTCTATTTT	tagging	check in wt will give 0.7 product
PCR076	Rpa135 check reverse	AAGCCTGCACCTCTTGCAGTAGAA	tagging
PCR396	CRISPR pML104_oligo_RPA12_middle forward	GATCGAAAGACGGCGCTACTATCAGTTTTAGAGCTAG	tagging	guide: GAAAGACGGCGCTACTATCA
PCR397	CRISPR pML104_oligo_RPA12_middle reverse	CTAGCTCTAAAACTGATAGTAGCGCCGTCTTTC	tagging
PCR398	RPA12_delta_Cterm_repair_template forward	CTTCTCTTAGAGCCAAGAAATCCGTGGTTAAAACTTCTTTGAAGAAGAACTGATTGGGTT	tagging
PCR399	RPA12_delta_Cterm_repair_template reverse	GGGATGATATTAATGTACAAATTGTAATATGTGCGAACACAACCCAATCAGTTCTTCTTC	tagging
oTWT039	5'FAM	AGGCCGAAA	in vitro assay
oTWT074	s2_GGCG_template	GTACCGATCATTTAGACGGAAACGCAAGCACAGAACACGACAGCGCCACAATTTCGGCCTAGT	in vitro assay
oTWT075	s2_GGCG_non-template	TGTGGCGCTGTCGTGTTCTGTGCTTGCGTTTCCGTCTAAATGATCGGTAC	in vitro assay
oTWT076	s2_CGGC_template	GTACCGATCATTTAGACGGAAACGCAAGCACAGAACACGACAGGCCGACAATTTCGGCCTAGT	in vitro assay
oTWT077	s2_CGGC_non-template	TGTCGGCCTGTCGTGTTCTGTGCTTGCGTTTCCGTCTAAATGATCGGTAC	in vitro assay
oTWT078	s2_TGGC_template	GTACCGATCATTTAGACGGAAACGCAAGCACAGAACACGACAGGCCAACAATTTCGGCCTAGT	in vitro assay
oTWT079	s2_TGGC_non-template	TGTTGGCCTGTCGTGTTCTGTGCTTGCGTTTCCGTCTAAATGATCGGTAC	in vitro assay
oTWT080	s2_CGGG_template	GTACCGATCATTTAGACGGAAACGCAAGCACAGAACACGACAGCCCGACAATTTCGGCCTAGT	in vitro assay
oTWT081	s2_CGGG_non-template	TGTCGGGCTGTCGTGTTCTGTGCTTGCGTTTCCGTCTAAATGATCGGTAC	in vitro assay
oTWT082	s2_CGGT_template	GTACCGATCATTTAGACGGAAACGCAAGCACAGAACACGACAGACCGACAATTTCGGCCTAGT	in vitro assay
oTWT083	s2_CGGT_non-template	TGTCGGTCTGTCGTGTTCTGTGCTTGCGTTTCCGTCTAAATGATCGGTAC	in vitro assay
oTWT084	s2_TTGC_template	GTACCGATCATTTAGACGGAAACGCAAGCACAGAACACGACAGGCAAACAATTTCGGCCTAGT	in vitro assay
oTWT085	s2_TTGC_non-template	TGTTTGCCTGTCGTGTTCTGTGCTTGCGTTTCCGTCTAAATGATCGGTAC	in vitro assay
oTWT086	s2_TGTC_template	GTACCGATCATTTAGACGGAAACGCAAGCACAGAACACGACAGGACAACAATTTCGGCCTAGT	in vitro assay
oTWT087	s2_TGTC_non-template	TGTTGTCCTGTCGTGTTCTGTGCTTGCGTTTCCGTCTAAATGATCGGTAC	in vitro assay
oTWT088	s2_TCCG_template	GTACCGATCATTTAGACGGAAACGCAAGCACAGAACACGACAGCGGAACAATTTCGGCCTAGT	in vitro assay
oTWT089	s2_TCCG_non-template	TGTTCCGCTGTCGTGTTCTGTGCTTGCGTTTCCGTCTAAATGATCGGTAC	in vitro assay
oTWT090	s2_GTGG_template	GTACCGATCATTTAGACGGAAACGCAAGCACAGAACACGACAGCCACACAATTTCGGCCTAGT	in vitro assay
oTWT091	s2_GTGG_non-template	TGTGTGGCTGTCGTGTTCTGTGCTTGCGTTTCCGTCTAAATGATCGGTAC	in vitro assay
oTWT092	s2_GTGT_template	GTACCGATCATTTAGACGGAAACGCAAGCACAGAACACGACAGACACACAATTTCGGCCTAGT	in vitro assay
oTWT093	s2_GTGT_non-template	TGTGTGTCTGTCGTGTTCTGTGCTTGCGTTTCCGTCTAAATGATCGGTAC	in vitro assay
