# Supplementary material for: Nascent Transcript Folding Plays a Major Role in Determining RNA Polymerase Elongation Rates
Source: Mol Cell. 2020 Aug 6;79(3):488–503.e11. doi: 10.1016/j.molcel.2020.06.002 (PMC7427326; doi:10.1016/j.molcel.2020.06.002)
Supplement: Table S4. Primary Data for RNAPI CRAC-seq, Related to Figure 1 [file mmc3.csv]

	position	nucleotide	mean	std	median	q1	q3	min	max
1	-1000	A
2	-999	A
3	-998	G
4	-997	G
5	-996	T
6	-995	A	1.00E-06	0	1.00E-06	1.00E-06	1.00E-06	1.00E-06	1.00E-06
7	-994	T	1.00E-06	0	1.00E-06	1.00E-06	1.00E-06	1.00E-06	1.00E-06
8	-993	A	1.00E-06	0	1.00E-06	1.00E-06	1.00E-06	1.00E-06	1.00E-06
9	-992	T	1.00E-06	0	1.00E-06	1.00E-06	1.00E-06	1.00E-06	1.00E-06
10	-991	T	1.00E-06	0	1.00E-06	1.00E-06	1.00E-06	1.00E-06	1.00E-06
11	-990	T	1.00E-06	0	1.00E-06	1.00E-06	1.00E-06	1.00E-06	1.00E-06
12	-989	T	1.00E-06	0	1.00E-06	1.00E-06	1.00E-06	1.00E-06	1.00E-06
13	-988	G	1.00E-06	0	1.00E-06	1.00E-06	1.00E-06	1.00E-06	1.00E-06
14	-987	T	1.00E-06	0	1.00E-06	1.00E-06	1.00E-06	1.00E-06	1.00E-06
15	-986	A	1.00E-06	0	1.00E-06	1.00E-06	1.00E-06	1.00E-06	1.00E-06
16	-985	T	1.00E-06	0	1.00E-06	1.00E-06	1.00E-06	1.00E-06	1.00E-06
17	-984	G	1.00E-06	0	1.00E-06	1.00E-06	1.00E-06	1.00E-06	1.00E-06
18	-983	T	1.00E-06	0	1.00E-06	1.00E-06	1.00E-06	1.00E-06	1.00E-06
19	-982	T	1.00E-06	0	1.00E-06	1.00E-06	1.00E-06	1.00E-06	1.00E-06
20	-981	T	1.00E-06	0	1.00E-06	1.00E-06	1.00E-06	1.00E-06	1.00E-06
21	-980	T	1.00E-06	0	1.00E-06	1.00E-06	1.00E-06	1.00E-06	1.00E-06
22	-979	G	1.00E-06	0	1.00E-06	1.00E-06	1.00E-06	1.00E-06	1.00E-06
23	-978	T	1.00E-06	0	1.00E-06	1.00E-06	1.00E-06	1.00E-06	1.00E-06
24	-977	A	1.00E-06	0	1.00E-06	1.00E-06	1.00E-06	1.00E-06	1.00E-06
25	-976	T	1.00E-06	0	1.00E-06	1.00E-06	1.00E-06	1.00E-06	1.00E-06
26	-975	G	1.00E-06	0	1.00E-06	1.00E-06	1.00E-06	1.00E-06	1.00E-06
27	-974	T	1.00E-06	0	1.00E-06	1.00E-06	1.00E-06	1.00E-06	1.00E-06
28	-973	T	1.00E-06	0	1.00E-06	1.00E-06	1.00E-06	1.00E-06	1.00E-06
29	-972	C	1.00E-06	0	1.00E-06	1.00E-06	1.00E-06	1.00E-06	1.00E-06
30	-971	C	1.00E-06	0	1.00E-06	1.00E-06	1.00E-06	1.00E-06	1.00E-06
31	-970	C	1.00E-06	0	1.00E-06	1.00E-06	1.00E-06	1.00E-06	1.00E-06
32	-969	G	1.00E-06	0	1.00E-06	1.00E-06	1.00E-06	1.00E-06	1.00E-06
33	-968	C	1.00E-06	0	1.00E-06	1.00E-06	1.00E-06	1.00E-06	1.00E-06
34	-967	G	1.00E-06	0	1.00E-06	1.00E-06	1.00E-06	1.00E-06	1.00E-06
35	-966	C	1.00E-06	0	1.00E-06	1.00E-06	1.00E-06	1.00E-06	1.00E-06
36	-965	G	1.00E-06	0	1.00E-06	1.00E-06	1.00E-06	1.00E-06	1.00E-06
37	-964	T	1.00E-06	0	1.00E-06	1.00E-06	1.00E-06	1.00E-06	1.00E-06
38	-963	T	1.00E-06	0	1.00E-06	1.00E-06	1.00E-06	1.00E-06	1.00E-06
39	-962	T	1.00E-06	0	1.00E-06	1.00E-06	1.00E-06	1.00E-06	1.00E-06
40	-961	C	1.00E-06	0	1.00E-06	1.00E-06	1.00E-06	1.00E-06	1.00E-06
41	-960	C	1.00E-06	0	1.00E-06	1.00E-06	1.00E-06	1.00E-06	1.00E-06
42	-959	G	1.00E-06	0	1.00E-06	1.00E-06	1.00E-06	1.00E-06	1.00E-06
43	-958	T	1.00E-06	0	1.00E-06	1.00E-06	1.00E-06	1.00E-06	1.00E-06
44	-957	A	1.00E-06	0	1.00E-06	1.00E-06	1.00E-06	1.00E-06	1.00E-06
45	-956	T	1.00E-06	0	1.00E-06	1.00E-06	1.00E-06	1.00E-06	1.00E-06
46	-955	T	1.00E-06	0	1.00E-06	1.00E-06	1.00E-06	1.00E-06	1.00E-06
47	-954	T	1.00E-06	0	1.00E-06	1.00E-06	1.00E-06	1.00E-06	1.00E-06
48	-953	T	1.00E-06	0	1.00E-06	1.00E-06	1.00E-06	1.00E-06	1.00E-06
49	-952	C	1.00E-06	0	1.00E-06	1.00E-06	1.00E-06	1.00E-06	1.00E-06
50	-951	C	1.00E-06	0	1.00E-06	1.00E-06	1.00E-06	1.00E-06	1.00E-06
51	-950	G	1.00E-06	0	1.00E-06	1.00E-06	1.00E-06	1.00E-06	1.00E-06
52	-949	C	1.00E-06	0	1.00E-06	1.00E-06	1.00E-06	1.00E-06	1.00E-06
53	-948	T	1.00E-06	0	1.00E-06	1.00E-06	1.00E-06	1.00E-06	1.00E-06
54	-947	T	1.00E-06	0	1.00E-06	1.00E-06	1.00E-06	1.00E-06	1.00E-06
55	-946	C	1.00E-06	0	1.00E-06	1.00E-06	1.00E-06	1.00E-06	1.00E-06
56	-945	C	1.00E-06	0	1.00E-06	1.00E-06	1.00E-06	1.00E-06	1.00E-06
57	-944	G	1.00E-06	0	1.00E-06	1.00E-06	1.00E-06	1.00E-06	1.00E-06
58	-943	C	1.00E-06	0	1.00E-06	1.00E-06	1.00E-06	1.00E-06	1.00E-06
59	-942	T	1.00E-06	0	1.00E-06	1.00E-06	1.00E-06	1.00E-06	1.00E-06
60	-941	T	1.00E-06	0	1.00E-06	1.00E-06	1.00E-06	1.00E-06	1.00E-06
61	-940	C	1.00E-06	1.17E-08	1.00E-06	1.00E-06	1.00E-06	1.00E-06	1.03E-06
62	-939	C	1.02E-06	5.83E-08	1.00E-06	1.00E-06	1.00E-06	1.00E-06	1.14E-06
63	-938	G	1.06E-06	1.48E-07	1.00E-06	1.00E-06	1.00E-06	1.00E-06	1.36E-06
64	-937	C	1.10E-06	2.47E-07	1.00E-06	1.00E-06	1.00E-06	1.00E-06	1.60E-06
65	-936	A	1.12E-06	2.90E-07	1.00E-06	1.00E-06	1.00E-06	1.00E-06	1.71E-06
66	-935	G	1.13E-06	3.17E-07	1.00E-06	1.00E-06	1.00E-06	1.00E-06	1.78E-06
67	-934	T	1.20E-06	4.98E-07	1.00E-06	1.00E-06	1.00E-06	1.00E-06	2.22E-06
68	-933	A	1.39E-06	9.47E-07	1.00E-06	1.00E-06	1.00E-06	1.00E-06	3.32E-06
69	-932	A	1.61E-06	1.49E-06	1.00E-06	1.00E-06	1.00E-06	1.00E-06	4.65E-06
70	-931	A	1.71E-06	1.74E-06	1.00E-06	1.00E-06	1.00E-06	1.00E-06	5.27E-06
71	-930	A	1.60E-06	1.48E-06	1.00E-06	1.00E-06	1.00E-06	1.00E-06	4.63E-06
72	-929	A	1.49E-06	9.30E-07	1.00E-06	1.00E-06	1.47E-06	1.00E-06	3.32E-06
73	-928	A	1.79E-06	1.32E-06	1.00E-06	1.00E-06	2.22E-06	1.00E-06	4.14E-06
74	-927	T	2.71E-06	3.20E-06	1.00E-06	1.00E-06	2.70E-06	1.00E-06	8.97E-06
75	-926	A	3.84E-06	5.33E-06	1.00E-06	1.00E-06	3.81E-06	1.00E-06	1.43E-05
76	-925	G	4.40E-06	6.29E-06	1.00E-06	1.00E-06	4.57E-06	1.00E-06	1.66E-05
77	-924	T	3.95E-06	5.36E-06	1.00E-06	1.00E-06	4.33E-06	1.00E-06	1.43E-05
78	-923	G	2.83E-06	3.24E-06	1.00E-06	1.00E-06	3.27E-06	1.00E-06	8.97E-06
79	-922	A	1.76E-06	1.30E-06	1.00E-06	1.00E-06	2.08E-06	1.00E-06	4.14E-06
80	-921	G	1.18E-06	2.80E-07	1.00E-06	1.00E-06	1.32E-06	1.00E-06	1.63E-06
81	-920	G	1.01E-06	2.34E-08	1.00E-06	1.00E-06	1.00E-06	1.00E-06	1.06E-06
82	-919	A	1.00E-06	0	1.00E-06	1.00E-06	1.00E-06	1.00E-06	1.00E-06
83	-918	A	1.00E-06	0	1.00E-06	1.00E-06	1.00E-06	1.00E-06	1.00E-06
84	-917	C	1.00E-06	0	1.00E-06	1.00E-06	1.00E-06	1.00E-06	1.00E-06
85	-916	T	1.00E-06	0	1.00E-06	1.00E-06	1.00E-06	1.00E-06	1.00E-06
86	-915	G	1.00E-06	0	1.00E-06	1.00E-06	1.00E-06	1.00E-06	1.00E-06
87	-914	G	1.00E-06	0	1.00E-06	1.00E-06	1.00E-06	1.00E-06	1.00E-06
88	-913	G	1.00E-06	0	1.00E-06	1.00E-06	1.00E-06	1.00E-06	1.00E-06
89	-912	T	1.00E-06	0	1.00E-06	1.00E-06	1.00E-06	1.00E-06	1.00E-06
90	-911	T	1.00E-06	0	1.00E-06	1.00E-06	1.00E-06	1.00E-06	1.00E-06
91	-910	A	1.00E-06	0	1.00E-06	1.00E-06	1.00E-06	1.00E-06	1.00E-06
92	-909	C	1.00E-06	0	1.00E-06	1.00E-06	1.00E-06	1.00E-06	1.00E-06
93	-908	C	1.00E-06	0	1.00E-06	1.00E-06	1.00E-06	1.00E-06	1.00E-06
94	-907	C	1.00E-06	0	1.00E-06	1.00E-06	1.00E-06	1.00E-06	1.00E-06
95	-906	G	1.00E-06	0	1.00E-06	1.00E-06	1.00E-06	1.00E-06	1.00E-06
96	-905	G	1.00E-06	0	1.00E-06	1.00E-06	1.00E-06	1.00E-06	1.00E-06
97	-904	G	1.00E-06	0	1.00E-06	1.00E-06	1.00E-06	1.00E-06	1.00E-06
98	-903	G	1.00E-06	0	1.00E-06	1.00E-06	1.00E-06	1.00E-06	1.00E-06
99	-902	C	1.00E-06	0	1.00E-06	1.00E-06	1.00E-06	1.00E-06	1.00E-06
100	-901	A	1.00E-06	0	1.00E-06	1.00E-06	1.00E-06	1.00E-06	1.00E-06
101	-900	C	1.00E-06	0	1.00E-06	1.00E-06	1.00E-06	1.00E-06	1.00E-06
102	-899	C	1.00E-06	0	1.00E-06	1.00E-06	1.00E-06	1.00E-06	1.00E-06
103	-898	T	1.00E-06	0	1.00E-06	1.00E-06	1.00E-06	1.00E-06	1.00E-06
104	-897	G	1.00E-06	0	1.00E-06	1.00E-06	1.00E-06	1.00E-06	1.00E-06
105	-896	T	1.00E-06	0	1.00E-06	1.00E-06	1.00E-06	1.00E-06	1.00E-06
106	-895	C	1.00E-06	0	1.00E-06	1.00E-06	1.00E-06	1.00E-06	1.00E-06
107	-894	A	1.00E-06	0	1.00E-06	1.00E-06	1.00E-06	1.00E-06	1.00E-06
108	-893	C	1.00E-06	0	1.00E-06	1.00E-06	1.00E-06	1.00E-06	1.00E-06
109	-892	T	1.00E-06	0	1.00E-06	1.00E-06	1.00E-06	1.00E-06	1.00E-06
110	-891	T	1.00E-06	0	1.00E-06	1.00E-06	1.00E-06	1.00E-06	1.00E-06
111	-890	T	1.00E-06	0	1.00E-06	1.00E-06	1.00E-06	1.00E-06	1.00E-06
112	-889	G	1.00E-06	0	1.00E-06	1.00E-06	1.00E-06	1.00E-06	1.00E-06
113	-888	G	1.00E-06	0	1.00E-06	1.00E-06	1.00E-06	1.00E-06	1.00E-06
114	-887	A	1.00E-06	0	1.00E-06	1.00E-06	1.00E-06	1.00E-06	1.00E-06
115	-886	A	1.00E-06	0	1.00E-06	1.00E-06	1.00E-06	1.00E-06	1.00E-06
116	-885	A	1.00E-06	0	1.00E-06	1.00E-06	1.00E-06	1.00E-06	1.00E-06
117	-884	A	1.00E-06	0	1.00E-06	1.00E-06	1.00E-06	1.00E-06	1.00E-06
118	-883	A	1.00E-06	0	1.00E-06	1.00E-06	1.00E-06	1.00E-06	1.00E-06
119	-882	A	1.00E-06	0	1.00E-06	1.00E-06	1.00E-06	1.00E-06	1.00E-06
120	-881	A	1.00E-06	0	1.00E-06	1.00E-06	1.00E-06	1.00E-06	1.00E-06
121	-880	A	1.00E-06	0	1.00E-06	1.00E-06	1.00E-06	1.00E-06	1.00E-06
122	-879	T	1.00E-06	0	1.00E-06	1.00E-06	1.00E-06	1.00E-06	1.00E-06
123	-878	A	1.00E-06	0	1.00E-06	1.00E-06	1.00E-06	1.00E-06	1.00E-06
124	-877	T	1.00E-06	0	1.00E-06	1.00E-06	1.00E-06	1.00E-06	1.00E-06
125	-876	A	1.00E-06	0	1.00E-06	1.00E-06	1.00E-06	1.00E-06	1.00E-06
126	-875	C	1.00E-06	0	1.00E-06	1.00E-06	1.00E-06	1.00E-06	1.00E-06
127	-874	G	1.00E-06	0	1.00E-06	1.00E-06	1.00E-06	1.00E-06	1.00E-06
128	-873	C	1.00E-06	0	1.00E-06	1.00E-06	1.00E-06	1.00E-06	1.00E-06
129	-872	T	1.00E-06	0	1.00E-06	1.00E-06	1.00E-06	1.00E-06	1.00E-06
130	-871	A	1.00E-06	0	1.00E-06	1.00E-06	1.00E-06	1.00E-06	1.00E-06
131	-870	A	1.00E-06	0	1.00E-06	1.00E-06	1.00E-06	1.00E-06	1.00E-06
132	-869	G	1.00E-06	0	1.00E-06	1.00E-06	1.00E-06	1.00E-06	1.00E-06
133	-868	A	1.00E-06	0	1.00E-06	1.00E-06	1.00E-06	1.00E-06	1.00E-06
134	-867	T	1.00E-06	0	1.00E-06	1.00E-06	1.00E-06	1.00E-06	1.00E-06
135	-866	T	1.00E-06	0	1.00E-06	1.00E-06	1.00E-06	1.00E-06	1.00E-06
136	-865	T	1.00E-06	0	1.00E-06	1.00E-06	1.00E-06	1.00E-06	1.00E-06
137	-864	T	1.00E-06	0	1.00E-06	1.00E-06	1.00E-06	1.00E-06	1.00E-06
138	-863	T	1.00E-06	0	1.00E-06	1.00E-06	1.00E-06	1.00E-06	1.00E-06
139	-862	G	1.00E-06	0	1.00E-06	1.00E-06	1.00E-06	1.00E-06	1.00E-06
140	-861	G	1.00E-06	0	1.00E-06	1.00E-06	1.00E-06	1.00E-06	1.00E-06
141	-860	A	1.00E-06	0	1.00E-06	1.00E-06	1.00E-06	1.00E-06	1.00E-06
142	-859	G	1.00E-06	0	1.00E-06	1.00E-06	1.00E-06	1.00E-06	1.00E-06
143	-858	A	1.00E-06	0	1.00E-06	1.00E-06	1.00E-06	1.00E-06	1.00E-06
144	-857	A	1.00E-06	0	1.00E-06	1.00E-06	1.00E-06	1.00E-06	1.00E-06
145	-856	T	1.00E-06	0	1.00E-06	1.00E-06	1.00E-06	1.00E-06	1.00E-06
146	-855	A	1.00E-06	0	1.00E-06	1.00E-06	1.00E-06	1.00E-06	1.00E-06
147	-854	G	1.00E-06	0	1.00E-06	1.00E-06	1.00E-06	1.00E-06	1.00E-06
148	-853	C	1.00E-06	0	1.00E-06	1.00E-06	1.00E-06	1.00E-06	1.00E-06
149	-852	T	1.00E-06	0	1.00E-06	1.00E-06	1.00E-06	1.00E-06	1.00E-06
150	-851	T	1.00E-06	0	1.00E-06	1.00E-06	1.00E-06	1.00E-06	1.00E-06
151	-850	A	1.00E-06	0	1.00E-06	1.00E-06	1.00E-06	1.00E-06	1.00E-06
152	-849	A	1.00E-06	0	1.00E-06	1.00E-06	1.00E-06	1.00E-06	1.00E-06
153	-848	A	1.00E-06	0	1.00E-06	1.00E-06	1.00E-06	1.00E-06	1.00E-06
154	-847	T	1.00E-06	0	1.00E-06	1.00E-06	1.00E-06	1.00E-06	1.00E-06
155	-846	T	1.00E-06	0	1.00E-06	1.00E-06	1.00E-06	1.00E-06	1.00E-06
156	-845	G	1.00E-06	0	1.00E-06	1.00E-06	1.00E-06	1.00E-06	1.00E-06
157	-844	A	1.00E-06	0	1.00E-06	1.00E-06	1.00E-06	1.00E-06	1.00E-06
158	-843	A	1.00E-06	0	1.00E-06	1.00E-06	1.00E-06	1.00E-06	1.00E-06
159	-842	G	1.00E-06	0	1.00E-06	1.00E-06	1.00E-06	1.00E-06	1.00E-06
160	-841	T	1.00E-06	0	1.00E-06	1.00E-06	1.00E-06	1.00E-06	1.00E-06
161	-840	T	1.00E-06	0	1.00E-06	1.00E-06	1.00E-06	1.00E-06	1.00E-06
162	-839	T	1.00E-06	0	1.00E-06	1.00E-06	1.00E-06	1.00E-06	1.00E-06
163	-838	T	1.00E-06	0	1.00E-06	1.00E-06	1.00E-06	1.00E-06	1.00E-06
164	-837	T	1.00E-06	0	1.00E-06	1.00E-06	1.00E-06	1.00E-06	1.00E-06
165	-836	C	1.00E-06	0	1.00E-06	1.00E-06	1.00E-06	1.00E-06	1.00E-06
166	-835	T	1.00E-06	0	1.00E-06	1.00E-06	1.00E-06	1.00E-06	1.00E-06
167	-834	C	1.00E-06	0	1.00E-06	1.00E-06	1.00E-06	1.00E-06	1.00E-06
168	-833	G	1.00E-06	0	1.00E-06	1.00E-06	1.00E-06	1.00E-06	1.00E-06
169	-832	G	1.00E-06	0	1.00E-06	1.00E-06	1.00E-06	1.00E-06	1.00E-06
170	-831	C	1.00E-06	0	1.00E-06	1.00E-06	1.00E-06	1.00E-06	1.00E-06
171	-830	G	1.00E-06	0	1.00E-06	1.00E-06	1.00E-06	1.00E-06	1.00E-06
172	-829	A	1.00E-06	0	1.00E-06	1.00E-06	1.00E-06	1.00E-06	1.00E-06
173	-828	G	1.00E-06	0	1.00E-06	1.00E-06	1.00E-06	1.00E-06	1.00E-06
174	-827	A	1.00E-06	0	1.00E-06	1.00E-06	1.00E-06	1.00E-06	1.00E-06
175	-826	A	1.00E-06	0	1.00E-06	1.00E-06	1.00E-06	1.00E-06	1.00E-06
176	-825	A	1.00E-06	0	1.00E-06	1.00E-06	1.00E-06	1.00E-06	1.00E-06
177	-824	T	1.00E-06	0	1.00E-06	1.00E-06	1.00E-06	1.00E-06	1.00E-06
178	-823	A	1.00E-06	0	1.00E-06	1.00E-06	1.00E-06	1.00E-06	1.00E-06
179	-822	C	1.00E-06	0	1.00E-06	1.00E-06	1.00E-06	1.00E-06	1.00E-06
180	-821	G	1.00E-06	0	1.00E-06	1.00E-06	1.00E-06	1.00E-06	1.00E-06
181	-820	T	1.00E-06	0	1.00E-06	1.00E-06	1.00E-06	1.00E-06	1.00E-06
182	-819	A	1.00E-06	0	1.00E-06	1.00E-06	1.00E-06	1.00E-06	1.00E-06
183	-818	G	1.00E-06	0	1.00E-06	1.00E-06	1.00E-06	1.00E-06	1.00E-06
184	-817	T	1.00E-06	0	1.00E-06	1.00E-06	1.00E-06	1.00E-06	1.00E-06
185	-816	T	1.00E-06	0	1.00E-06	1.00E-06	1.00E-06	1.00E-06	1.00E-06
186	-815	A	1.00E-06	0	1.00E-06	1.00E-06	1.00E-06	1.00E-06	1.00E-06
187	-814	A	1.00E-06	0	1.00E-06	1.00E-06	1.00E-06	1.00E-06	1.00E-06
188	-813	G	1.00E-06	0	1.00E-06	1.00E-06	1.00E-06	1.00E-06	1.00E-06
189	-812	G	1.00E-06	0	1.00E-06	1.00E-06	1.00E-06	1.00E-06	1.00E-06
190	-811	C	1.00E-06	0	1.00E-06	1.00E-06	1.00E-06	1.00E-06	1.00E-06
191	-810	A	1.00E-06	0	1.00E-06	1.00E-06	1.00E-06	1.00E-06	1.00E-06
192	-809	G	1.00E-06	0	1.00E-06	1.00E-06	1.00E-06	1.00E-06	1.00E-06
193	-808	A	1.00E-06	0	1.00E-06	1.00E-06	1.00E-06	1.00E-06	1.00E-06
194	-807	G	1.00E-06	0	1.00E-06	1.00E-06	1.00E-06	1.00E-06	1.00E-06
195	-806	C	1.00E-06	0	1.00E-06	1.00E-06	1.00E-06	1.00E-06	1.00E-06
196	-805	G	1.00E-06	0	1.00E-06	1.00E-06	1.00E-06	1.00E-06	1.00E-06
197	-804	A	1.00E-06	0	1.00E-06	1.00E-06	1.00E-06	1.00E-06	1.00E-06
198	-803	C	1.00E-06	0	1.00E-06	1.00E-06	1.00E-06	1.00E-06	1.00E-06
199	-802	A	1.00E-06	0	1.00E-06	1.00E-06	1.00E-06	1.00E-06	1.00E-06
200	-801	G	1.00E-06	0	1.00E-06	1.00E-06	1.00E-06	1.00E-06	1.00E-06
201	-800	A	1.00E-06	0	1.00E-06	1.00E-06	1.00E-06	1.00E-06	1.00E-06
202	-799	G	1.00E-06	0	1.00E-06	1.00E-06	1.00E-06	1.00E-06	1.00E-06
203	-798	A	1.00E-06	0	1.00E-06	1.00E-06	1.00E-06	1.00E-06	1.00E-06
204	-797	G	1.00E-06	0	1.00E-06	1.00E-06	1.00E-06	1.00E-06	1.00E-06
205	-796	G	1.00E-06	0	1.00E-06	1.00E-06	1.00E-06	1.00E-06	1.00E-06
206	-795	G	1.00E-06	0	1.00E-06	1.00E-06	1.00E-06	1.00E-06	1.00E-06
207	-794	C	1.00E-06	0	1.00E-06	1.00E-06	1.00E-06	1.00E-06	1.00E-06
208	-793	A	1.00E-06	0	1.00E-06	1.00E-06	1.00E-06	1.00E-06	1.00E-06
209	-792	A	1.00E-06	0	1.00E-06	1.00E-06	1.00E-06	1.00E-06	1.00E-06
210	-791	A	1.00E-06	0	1.00E-06	1.00E-06	1.00E-06	1.00E-06	1.00E-06
211	-790	A	1.00E-06	0	1.00E-06	1.00E-06	1.00E-06	1.00E-06	1.00E-06
212	-789	G	1.00E-06	0	1.00E-06	1.00E-06	1.00E-06	1.00E-06	1.00E-06
213	-788	A	1.00E-06	0	1.00E-06	1.00E-06	1.00E-06	1.00E-06	1.00E-06
214	-787	A	1.00E-06	0	1.00E-06	1.00E-06	1.00E-06	1.00E-06	1.00E-06
215	-786	A	1.00E-06	0	1.00E-06	1.00E-06	1.00E-06	1.00E-06	1.00E-06
216	-785	A	1.00E-06	0	1.00E-06	1.00E-06	1.00E-06	1.00E-06	1.00E-06
217	-784	T	1.00E-06	0	1.00E-06	1.00E-06	1.00E-06	1.00E-06	1.00E-06
218	-783	A	1.00E-06	0	1.00E-06	1.00E-06	1.00E-06	1.00E-06	1.00E-06
219	-782	A	1.00E-06	0	1.00E-06	1.00E-06	1.00E-06	1.00E-06	1.00E-06
220	-781	A	1.00E-06	0	1.00E-06	1.00E-06	1.00E-06	1.00E-06	1.00E-06
221	-780	A	1.00E-06	0	1.00E-06	1.00E-06	1.00E-06	1.00E-06	1.00E-06
222	-779	G	1.00E-06	0	1.00E-06	1.00E-06	1.00E-06	1.00E-06	1.00E-06
223	-778	T	1.00E-06	0	1.00E-06	1.00E-06	1.00E-06	1.00E-06	1.00E-06
224	-777	A	1.00E-06	0	1.00E-06	1.00E-06	1.00E-06	1.00E-06	1.00E-06
225	-776	A	1.00E-06	0	1.00E-06	1.00E-06	1.00E-06	1.00E-06	1.00E-06
226	-775	G	1.00E-06	0	1.00E-06	1.00E-06	1.00E-06	1.00E-06	1.00E-06
227	-774	A	1.00E-06	0	1.00E-06	1.00E-06	1.00E-06	1.00E-06	1.00E-06
228	-773	T	1.00E-06	0	1.00E-06	1.00E-06	1.00E-06	1.00E-06	1.00E-06
229	-772	T	1.00E-06	0	1.00E-06	1.00E-06	1.00E-06	1.00E-06	1.00E-06
230	-771	T	1.00E-06	0	1.00E-06	1.00E-06	1.00E-06	1.00E-06	1.00E-06
231	-770	T	1.00E-06	0	1.00E-06	1.00E-06	1.00E-06	1.00E-06	1.00E-06
232	-769	A	1.00E-06	0	1.00E-06	1.00E-06	1.00E-06	1.00E-06	1.00E-06
233	-768	G	1.00E-06	0	1.00E-06	1.00E-06	1.00E-06	1.00E-06	1.00E-06
234	-767	T	1.00E-06	0	1.00E-06	1.00E-06	1.00E-06	1.00E-06	1.00E-06
235	-766	T	1.00E-06	0	1.00E-06	1.00E-06	1.00E-06	1.00E-06	1.00E-06
236	-765	T	1.00E-06	0	1.00E-06	1.00E-06	1.00E-06	1.00E-06	1.00E-06
237	-764	G	1.00E-06	0	1.00E-06	1.00E-06	1.00E-06	1.00E-06	1.00E-06
238	-763	T	1.00E-06	0	1.00E-06	1.00E-06	1.00E-06	1.00E-06	1.00E-06
239	-762	A	1.00E-06	0	1.00E-06	1.00E-06	1.00E-06	1.00E-06	1.00E-06
240	-761	A	1.00E-06	0	1.00E-06	1.00E-06	1.00E-06	1.00E-06	1.00E-06
241	-760	T	1.00E-06	0	1.00E-06	1.00E-06	1.00E-06	1.00E-06	1.00E-06
242	-759	G	1.00E-06	0	1.00E-06	1.00E-06	1.00E-06	1.00E-06	1.00E-06
243	-758	G	1.00E-06	0	1.00E-06	1.00E-06	1.00E-06	1.00E-06	1.00E-06
244	-757	G	1.00E-06	0	1.00E-06	1.00E-06	1.00E-06	1.00E-06	1.00E-06
245	-756	A	1.00E-06	0	1.00E-06	1.00E-06	1.00E-06	1.00E-06	1.00E-06
246	-755	G	1.00E-06	0	1.00E-06	1.00E-06	1.00E-06	1.00E-06	1.00E-06
247	-754	G	1.00E-06	0	1.00E-06	1.00E-06	1.00E-06	1.00E-06	1.00E-06
248	-753	G	1.00E-06	0	1.00E-06	1.00E-06	1.00E-06	1.00E-06	1.00E-06
249	-752	G	1.00E-06	0	1.00E-06	1.00E-06	1.00E-06	1.00E-06	1.00E-06
250	-751	G	1.00E-06	0	1.00E-06	1.00E-06	1.00E-06	1.00E-06	1.00E-06
251	-750	G	1.00E-06	0	1.00E-06	1.00E-06	1.00E-06	1.00E-06	1.00E-06
252	-749	G	1.00E-06	0	1.00E-06	1.00E-06	1.00E-06	1.00E-06	1.00E-06
253	-748	T	1.00E-06	0	1.00E-06	1.00E-06	1.00E-06	1.00E-06	1.00E-06
254	-747	T	1.00E-06	0	1.00E-06	1.00E-06	1.00E-06	1.00E-06	1.00E-06
255	-746	T	1.00E-06	0	1.00E-06	1.00E-06	1.00E-06	1.00E-06	1.00E-06
256	-745	A	1.00E-06	0	1.00E-06	1.00E-06	1.00E-06	1.00E-06	1.00E-06
257	-744	G	1.00E-06	0	1.00E-06	1.00E-06	1.00E-06	1.00E-06	1.00E-06
258	-743	T	1.00E-06	0	1.00E-06	1.00E-06	1.00E-06	1.00E-06	1.00E-06
259	-742	C	1.00E-06	0	1.00E-06	1.00E-06	1.00E-06	1.00E-06	1.00E-06
260	-741	A	1.00E-06	0	1.00E-06	1.00E-06	1.00E-06	1.00E-06	1.00E-06
261	-740	T	1.00E-06	0	1.00E-06	1.00E-06	1.00E-06	1.00E-06	1.00E-06
262	-739	G	1.00E-06	0	1.00E-06	1.00E-06	1.00E-06	1.00E-06	1.00E-06
263	-738	G	1.00E-06	0	1.00E-06	1.00E-06	1.00E-06	1.00E-06	1.00E-06
264	-737	A	1.00E-06	0	1.00E-06	1.00E-06	1.00E-06	1.00E-06	1.00E-06
265	-736	G	1.00E-06	0	1.00E-06	1.00E-06	1.00E-06	1.00E-06	1.00E-06
266	-735	T	1.00E-06	0	1.00E-06	1.00E-06	1.00E-06	1.00E-06	1.00E-06
267	-734	A	1.00E-06	0	1.00E-06	1.00E-06	1.00E-06	1.00E-06	1.00E-06
268	-733	C	1.00E-06	0	1.00E-06	1.00E-06	1.00E-06	1.00E-06	1.00E-06
269	-732	A	1.00E-06	0	1.00E-06	1.00E-06	1.00E-06	1.00E-06	1.00E-06
270	-731	A	1.00E-06	0	1.00E-06	1.00E-06	1.00E-06	1.00E-06	1.00E-06
271	-730	G	1.00E-06	0	1.00E-06	1.00E-06	1.00E-06	1.00E-06	1.00E-06
272	-729	T	1.00E-06	0	1.00E-06	1.00E-06	1.00E-06	1.00E-06	1.00E-06
273	-728	G	1.00E-06	0	1.00E-06	1.00E-06	1.00E-06	1.00E-06	1.00E-06
274	-727	T	1.00E-06	0	1.00E-06	1.00E-06	1.00E-06	1.00E-06	1.00E-06
275	-726	G	1.00E-06	0	1.00E-06	1.00E-06	1.00E-06	1.00E-06	1.00E-06
276	-725	A	1.00E-06	0	1.00E-06	1.00E-06	1.00E-06	1.00E-06	1.00E-06
277	-724	G	1.00E-06	0	1.00E-06	1.00E-06	1.00E-06	1.00E-06	1.00E-06
278	-723	G	1.00E-06	0	1.00E-06	1.00E-06	1.00E-06	1.00E-06	1.00E-06
279	-722	A	1.00E-06	0	1.00E-06	1.00E-06	1.00E-06	1.00E-06	1.00E-06
280	-721	A	1.00E-06	0	1.00E-06	1.00E-06	1.00E-06	1.00E-06	1.00E-06
281	-720	A	1.00E-06	0	1.00E-06	1.00E-06	1.00E-06	1.00E-06	1.00E-06
282	-719	A	1.00E-06	0	1.00E-06	1.00E-06	1.00E-06	1.00E-06	1.00E-06
283	-718	G	1.00E-06	0	1.00E-06	1.00E-06	1.00E-06	1.00E-06	1.00E-06
284	-717	T	1.00E-06	0	1.00E-06	1.00E-06	1.00E-06	1.00E-06	1.00E-06
285	-716	A	1.00E-06	0	1.00E-06	1.00E-06	1.00E-06	1.00E-06	1.00E-06
286	-715	G	1.00E-06	0	1.00E-06	1.00E-06	1.00E-06	1.00E-06	1.00E-06
287	-714	T	1.00E-06	0	1.00E-06	1.00E-06	1.00E-06	1.00E-06	1.00E-06
288	-713	T	1.00E-06	0	1.00E-06	1.00E-06	1.00E-06	1.00E-06	1.00E-06
289	-712	G	1.00E-06	0	1.00E-06	1.00E-06	1.00E-06	1.00E-06	1.00E-06
290	-711	G	1.00E-06	0	1.00E-06	1.00E-06	1.00E-06	1.00E-06	1.00E-06
291	-710	G	1.00E-06	0	1.00E-06	1.00E-06	1.00E-06	1.00E-06	1.00E-06
292	-709	A	1.00E-06	0	1.00E-06	1.00E-06	1.00E-06	1.00E-06	1.00E-06
293	-708	G	1.00E-06	0	1.00E-06	1.00E-06	1.00E-06	1.00E-06	1.00E-06
294	-707	G	1.00E-06	0	1.00E-06	1.00E-06	1.00E-06	1.00E-06	1.00E-06
295	-706	T	1.00E-06	0	1.00E-06	1.00E-06	1.00E-06	1.00E-06	1.00E-06
296	-705	A	1.00E-06	0	1.00E-06	1.00E-06	1.00E-06	1.00E-06	1.00E-06
297	-704	C	1.00E-06	0	1.00E-06	1.00E-06	1.00E-06	1.00E-06	1.00E-06
298	-703	T	1.00E-06	0	1.00E-06	1.00E-06	1.00E-06	1.00E-06	1.00E-06
299	-702	T	1.00E-06	0	1.00E-06	1.00E-06	1.00E-06	1.00E-06	1.00E-06
300	-701	C	1.00E-06	0	1.00E-06	1.00E-06	1.00E-06	1.00E-06	1.00E-06
301	-700	A	1.00E-06	0	1.00E-06	1.00E-06	1.00E-06	1.00E-06	1.00E-06
302	-699	T	1.00E-06	0	1.00E-06	1.00E-06	1.00E-06	1.00E-06	1.00E-06
303	-698	G	1.00E-06	0	1.00E-06	1.00E-06	1.00E-06	1.00E-06	1.00E-06
304	-697	C	1.00E-06	0	1.00E-06	1.00E-06	1.00E-06	1.00E-06	1.00E-06
305	-696	G	1.00E-06	0	1.00E-06	1.00E-06	1.00E-06	1.00E-06	1.00E-06
306	-695	A	1.00E-06	0	1.00E-06	1.00E-06	1.00E-06	1.00E-06	1.00E-06
307	-694	A	1.00E-06	0	1.00E-06	1.00E-06	1.00E-06	1.00E-06	1.00E-06
308	-693	A	1.00E-06	0	1.00E-06	1.00E-06	1.00E-06	1.00E-06	1.00E-06
309	-692	G	1.00E-06	0	1.00E-06	1.00E-06	1.00E-06	1.00E-06	1.00E-06
310	-691	C	1.00E-06	0	1.00E-06	1.00E-06	1.00E-06	1.00E-06	1.00E-06
311	-690	A	1.00E-06	0	1.00E-06	1.00E-06	1.00E-06	1.00E-06	1.00E-06
312	-689	G	1.00E-06	0	1.00E-06	1.00E-06	1.00E-06	1.00E-06	1.00E-06
313	-688	T	1.09E-06	1.01E-07	1.08E-06	1.00E-06	1.17E-06	1.00E-06	1.22E-06
314	-687	T	2.76E-06	1.00E-06	2.80E-06	2.27E-06	3.45E-06	1.24E-06	3.95E-06
315	-686	G	1.30E-05	7.42E-06	1.52E-05	8.06E-06	1.76E-05	2.18E-06	2.16E-05
316	-685	A	6.65E-05	3.89E-05	7.99E-05	3.99E-05	9.11E-05	9.44E-06	0.000108551
317	-684	A	0.000213386	0.000131037	0.000223352	0.000124933	0.000302824	3.32E-05	0.000379014
318	-683	G	0.000453574	0.000290373	0.000429912	0.000267319	0.000657313	7.59E-05	0.000839526
319	-682	A	0.000687697	0.000453839	0.000608873	0.000411333	0.001006497	0.000120895	0.001303015
320	-681	C	0.000772511	0.000518245	0.000657802	0.000457955	0.001144649	0.000140243	0.001480946
321	-680	A	0.000662054	0.000437841	0.000573	0.000389123	0.000978004	0.000122041	0.001263447
322	-679	A	0.000462975	0.000284084	0.000463064	0.000276072	0.000647219	8.36E-05	0.000845754
323	-678	G	0.00032979	0.000207537	0.000305155	0.000208256	0.000479948	5.23E-05	0.000601936
324	-677	T	0.000332022	0.000250574	0.00027523	0.000196601	0.000423261	4.08E-05	0.000757874
325	-676	T	0.000439248	0.000316628	0.000406332	0.000279919	0.000520596	4.60E-05	0.000980324
326	-675	C	0.000586108	0.000384131	0.000610627	0.000376618	0.000705992	6.53E-05	0.001193698
327	-674	G	0.000727035	0.000456796	0.000697802	0.000458849	0.001016017	0.000103905	0.001361413
328	-673	A	0.000835565	0.000522663	0.000727492	0.000521029	0.00127839	0.000170269	0.001473907
329	-672	A	0.000894087	0.000555864	0.000699349	0.000553519	0.001356228	0.000270116	0.001615611
330	-671	A	0.000906605	0.000537517	0.000693693	0.00050525	0.001361389	0.000415865	0.00160999
331	-670	A	0.00096494	0.00049429	0.000769324	0.000654592	0.001298237	0.000461304	0.001698802
332	-669	G	0.001475767	0.00066736	0.001265983	0.000981152	0.00193252	0.000829074	0.002452653
333	-668	A	0.003018046	0.001580182	0.002404008	0.002236492	0.003797298	0.001289776	0.005568105
334	-667	G	0.005618961	0.003730834	0.004353054	0.003709586	0.006350297	0.001993785	0.012502733
335	-666	T	0.008196268	0.00633814	0.006347676	0.004803982	0.008462854	0.002664472	0.020360454
336	-665	T	0.009118898	0.007696355	0.007080305	0.004967737	0.008659873	0.002933164	0.024169669
337	-664	T	0.007700196	0.006778483	0.005884767	0.004108373	0.006840009	0.002631486	0.021125493
338	-663	G	0.004891378	0.0042795	0.003679128	0.002732014	0.004066865	0.00192661	0.013450982
339	-662	G	0.002329197	0.001851993	0.001685138	0.001359762	0.002026226	0.001168212	0.006045465
340	-661	A	0.000918204	0.000519415	0.000675694	0.000638645	0.000972325	0.00054747	0.00191287
341	-660	A	0.000509848	0.000181825	0.00041076	0.00038897	0.000629981	0.000371233	0.000781572
342	-659	A	0.000532107	0.000248793	0.000484021	0.000365093	0.000684323	0.000244811	0.000903245
343	-658	C	0.000616579	0.000356395	0.000557187	0.000402148	0.000821703	0.00017468	0.001150075
344	-657	G	0.000673107	0.000433043	0.000585535	0.000437065	0.000915214	0.000131083	0.001323807
345	-656	A	0.000704627	0.000476343	0.000573961	0.000455992	0.000985142	0.000121732	0.001419235
346	-655	A	0.000744776	0.000491347	0.000571478	0.000509316	0.001055845	0.000157662	0.001462143
347	-654	T	0.000788352	0.000468276	0.000610849	0.000559948	0.001140124	0.00022962	0.001419263
348	-653	T	0.000782428	0.000404647	0.00065586	0.000561281	0.001119992	0.000290571	0.001287821
349	-652	C	0.000697388	0.000319172	0.000608411	0.000531717	0.000948327	0.000290257	0.001109466
350	-651	G	0.000580531	0.00024636	0.000527594	0.000483383	0.000760561	0.000230264	0.000890875
351	-650	A	0.000506778	0.000230276	0.000521895	0.000398835	0.000626408	0.000159082	0.000818737
352	-649	G	0.000487462	0.000256204	0.000450592	0.000368938	0.000691039	0.000115675	0.000795003
353	-648	T	0.000461932	0.00026107	0.000418823	0.000358905	0.000576095	9.76E-05	0.000868879
354	-647	A	0.00038736	0.000212576	0.000365608	0.000331907	0.00042352	8.58E-05	0.000743629
355	-646	G	0.000296299	0.000133653	0.000305196	0.000274429	0.000330487	7.46E-05	0.000489742
356	-645	G	0.000252181	9.89E-05	0.000276799	0.000235619	0.000319366	6.86E-05	0.000335439
357	-644	C	0.000266456	0.000120162	0.00027867	0.000224251	0.000362604	6.38E-05	0.00038086
358	-643	T	0.000291365	0.000135933	0.000333675	0.000245358	0.000379545	5.12E-05	0.000418895
359	-642	T	0.000281472	0.000135754	0.000334148	0.000250773	0.000361622	3.10E-05	0.000395786
360	-641	G	0.000237721	0.000124328	0.000243078	0.000226713	0.000315645	1.28E-05	0.000366269
361	-640	T	0.00019367	0.000109543	0.000200397	0.000156082	0.000283137	1.09E-05	0.000298262
362	-639	C	0.000174078	0.000102529	0.00016114	0.000110898	0.000258221	3.88E-05	0.000298662
363	-638	G	0.000178723	0.000101575	0.000124276	0.000109922	0.000263693	9.72E-05	0.000311281
364	-637	T	0.000190525	9.34E-05	0.000150596	0.00012033	0.000256118	0.000112071	0.000328353
365	-636	T	0.00019493	7.88E-05	0.000185831	0.00013252	0.000231837	0.000114316	0.000321679
366	-635	C	0.000188967	6.31E-05	0.000183714	0.000151865	0.000206822	0.000114112	0.000296484
367	-634	G	0.000174611	4.63E-05	0.000167949	0.00015854	0.000176822	0.000118093	0.000258495
368	-633	T	0.00015081	3.26E-05	0.000140213	0.000129477	0.000162905	0.000120238	0.00020783
369	-632	T	0.000116634	2.97E-05	0.000115505	9.25E-05	0.000141112	8.21E-05	0.000152223
370	-631	A	7.93E-05	3.01E-05	8.91E-05	5.73E-05	9.25E-05	3.93E-05	0.000118161
371	-630	T	5.07E-05	2.79E-05	6.10E-05	2.91E-05	6.98E-05	1.29E-05	7.84E-05
372	-629	G	3.54E-05	2.53E-05	4.67E-05	1.45E-05	4.92E-05	2.89E-06	6.25E-05
373	-628	T	2.82E-05	2.21E-05	3.42E-05	9.25E-06	4.56E-05	1.00E-06	4.93E-05
374	-627	T	2.25E-05	1.74E-05	2.68E-05	9.01E-06	2.95E-05	1.00E-06	4.67E-05
375	-626	T	1.77E-05	1.24E-05	1.59E-05	1.27E-05	2.14E-05	1.00E-06	3.82E-05
376	-625	T	1.74E-05	1.21E-05	1.54E-05	1.08E-05	2.66E-05	1.00E-06	3.29E-05
377	-624	T	2.39E-05	1.89E-05	2.10E-05	1.24E-05	3.29E-05	1.00E-06	5.41E-05
378	-623	G	3.53E-05	3.34E-05	2.27E-05	1.47E-05	5.47E-05	1.00E-06	8.80E-05
379	-622	T	4.54E-05	5.23E-05	2.59E-05	1.96E-05	4.88E-05	1.00E-06	0.000145979
380	-621	A	4.76E-05	6.19E-05	2.66E-05	2.36E-05	3.43E-05	1.00E-06	0.000171718
381	-620	A	3.99E-05	5.27E-05	2.33E-05	2.19E-05	2.39E-05	1.00E-06	0.000145979
382	-619	A	2.78E-05	3.05E-05	1.93E-05	1.68E-05	2.19E-05	1.24E-06	8.80E-05
383	-618	T	2.33E-05	1.17E-05	2.19E-05	1.72E-05	3.05E-05	7.39E-06	3.99E-05
384	-617	G	4.04E-05	1.92E-05	3.37E-05	3.15E-05	3.87E-05	2.54E-05	7.82E-05
385	-616	G	8.59E-05	4.56E-05	7.11E-05	6.03E-05	8.86E-05	4.85E-05	0.000173527
386	-615	C	0.000153296	8.64E-05	0.000125359	9.79E-05	0.000165903	8.44E-05	0.00031641
387	-614	C	0.000225317	0.00014099	0.000175028	0.000128318	0.000253414	0.000121204	0.000488353
388	-613	T	0.000307134	0.000217657	0.000220034	0.000160996	0.000351839	0.000151989	0.000713655
389	-612	C	0.000435019	0.000330055	0.000297014	0.000239673	0.000473554	0.000196431	0.001066696
390	-611	G	0.000622583	0.000473624	0.000436864	0.000411195	0.000600466	0.000250422	0.001553714
391	-610	T	0.000804266	0.00060078	0.000631182	0.000570164	0.000691343	0.000304776	0.001997238
392	-609	C	0.000863852	0.000633636	0.000675096	0.000595605	0.000794121	0.000319129	0.00211089
393	-608	A	0.000752218	0.000537172	0.000592634	0.000469782	0.000781603	0.000273944	0.001780671
394	-607	A	0.000549134	0.000366502	0.000455838	0.000309985	0.000640025	0.000207232	0.001213106
395	-606	A	0.000388461	0.000220616	0.000338424	0.00021227	0.000500358	0.000182771	0.000746592
396	-605	C	0.000334327	0.000160528	0.000296152	0.000236621	0.000461654	0.000136252	0.000543806
397	-604	G	0.000354584	0.00018574	0.000341835	0.000233727	0.000498152	0.00010783	0.000588055
398	-603	G	0.000383187	0.000233849	0.000378361	0.000218565	0.000560338	8.44E-05	0.000671672
399	-602	T	0.000383358	0.0002434	0.000385059	0.000210467	0.000593309	7.51E-05	0.000639949
400	-601	G	0.00035736	0.000208249	0.000357789	0.000220405	0.000506405	8.29E-05	0.000615106
401	-600	G	0.000319219	0.000171191	0.000280168	0.000238851	0.000396719	0.000102577	0.000591752
402	-599	A	0.000282883	0.000152236	0.000262305	0.000162234	0.000338944	0.000138455	0.000540862
403	-598	G	0.000256625	0.000136269	0.000238553	0.000211026	0.000282169	7.39E-05	0.00049016
404	-597	A	0.00024481	0.000134623	0.000245218	0.000179587	0.000273547	6.76E-05	0.00047009
405	-596	G	0.000249626	0.000140798	0.000233644	0.000148207	0.00030204	0.000101066	0.000484833
406	-595	A	0.000268661	0.00014032	0.000257047	0.000212756	0.000284915	9.04E-05	0.000515281
407	-594	G	0.000294069	0.000160315	0.000244827	0.000202375	0.000383764	0.000111044	0.000545414
408	-593	T	0.000321552	0.000189166	0.000254238	0.000174661	0.000462784	0.000150992	0.000589408
409	-592	C	0.000359548	0.000195655	0.000282656	0.000267039	0.00045309	0.000142481	0.000677762
410	-591	G	0.000415193	0.00021078	0.000372166	0.000298401	0.000440442	0.00020386	0.000805954
411	-590	C	0.000472033	0.000252846	0.00034558	0.000311135	0.000577265	0.000278267	0.000908628
412	-589	T	0.00050321	0.000276879	0.000390043	0.000306381	0.000681072	0.000261828	0.00092077
413	-588	A	0.000508353	0.000269427	0.00041647	0.000305861	0.000721142	0.000258867	0.000866622
414	-587	G	0.000517837	0.000264844	0.000415333	0.000308446	0.000751276	0.000287715	0.00085257
415	-586	G	0.000547668	0.000291221	0.000433757	0.000328498	0.000810138	0.000279445	0.000910037
416	-585	T	0.000577012	0.000320349	0.000468489	0.000368532	0.000837311	0.000227776	0.001001857
417	-584	G	0.000588281	0.000311552	0.000479436	0.000405761	0.000803554	0.000237356	0.001040661
418	-583	A	0.000612143	0.000273419	0.000551627	0.000437971	0.000775628	0.000292276	0.001026945
419	-582	T	0.000710616	0.000271699	0.000737217	0.000515364	0.000892961	0.000348391	0.00105458
420	-581	C	0.000901274	0.00037052	0.00100881	0.000653929	0.001157609	0.000361721	0.001285459
421	-580	G	0.001133206	0.000549849	0.001291623	0.000787522	0.001434046	0.000318413	0.001796568
422	-579	T	0.001326095	0.000725571	0.001525869	0.000879592	0.001709331	0.00024482	0.002225358
423	-578	C	0.001425194	0.000817983	0.001602906	0.00092965	0.001961529	0.000187441	0.002371611
424	-577	A	0.00141777	0.000803356	0.001580299	0.000957228	0.00204847	0.000173179	0.002218775
425	-576	G	0.001313517	0.000699273	0.001486428	0.00096061	0.001801261	0.000192649	0.002024057
426	-575	A	0.001139961	0.00053572	0.001347264	0.000903765	0.001525241	0.000228463	0.001576277
427	-574	T	0.000959139	0.000382599	0.001103557	0.000815424	0.00120817	0.000287651	0.001297651
428	-573	C	0.000861245	0.000324101	0.000912802	0.000651748	0.001085109	0.000390994	0.001243597
429	-572	T	0.000905305	0.000347544	0.000983693	0.0006417	0.001011182	0.000490516	0.00142588
430	-571	G	0.001067087	0.000401806	0.001082337	0.000772909	0.001189426	0.00061723	0.001725728
431	-570	C	0.001236886	0.000451796	0.001195329	0.000898709	0.001385004	0.000779206	0.002003385
432	-569	C	0.00129385	0.000457551	0.001237299	0.001005392	0.001433791	0.000784979	0.002076144
433	-568	T	0.001193276	0.000408683	0.001160317	0.000937793	0.001339991	0.000707152	0.001868369
434	-567	A	0.00098692	0.000333812	0.000960975	0.000761146	0.001185215	0.000576354	0.001468719
435	-566	G	0.000767985	0.000271141	0.000757052	0.00056512	0.001008038	0.000430165	0.001070802
436	-565	T	0.000596601	0.000232726	0.000626587	0.000415596	0.000731866	0.000303654	0.000910555
437	-564	C	0.000475161	0.000195407	0.000511002	0.000321044	0.000584195	0.000227222	0.000735423
438	-563	T	0.000380055	0.000137382	0.000410878	0.000257901	0.000474698	0.000214734	0.000540959
439	-562	C	0.000297793	7.82E-05	0.000300717	0.0002468	0.000360033	0.000190991	0.000385701
440	-561	T	0.000228536	6.80E-05	0.000221301	0.000174776	0.000262025	0.000159824	0.000333924
441	-560	A	0.000175662	8.16E-05	0.00015483	0.000124834	0.000227204	8.05E-05	0.00029764
442	-559	T	0.000140296	8.81E-05	0.000121834	9.63E-05	0.000182541	2.82E-05	0.000279339
443	-558	A	0.000122719	9.27E-05	9.99E-05	8.21E-05	0.000153739	9.16E-06	0.000279587
444	-557	C	0.000121324	0.000102605	8.54E-05	8.18E-05	0.000147167	6.02E-06	0.000302835
445	-556	A	0.000132011	0.000120974	9.22E-05	7.20E-05	0.00015411	1.21E-05	0.000355498
446	-555	G	0.000148649	0.000145591	0.000104361	7.22E-05	0.000150152	2.60E-05	0.000430214
447	-554	C	0.000165392	0.000167164	0.000104121	7.94E-05	0.000151322	4.87E-05	0.000497217
448	-553	G	0.000182007	0.000178507	9.91E-05	8.47E-05	0.000170256	8.31E-05	0.000536791
449	-552	T	0.000205522	0.000188423	0.00015162	0.000106269	0.000201087	4.90E-05	0.000572168
450	-551	G	0.000240914	0.000213761	0.000215139	0.000134836	0.000234422	2.24E-05	0.000643842
451	-550	T	0.000278147	0.000255656	0.000217988	0.000149144	0.000318509	7.62E-06	0.000747077
452	-549	T	0.000296039	0.000291301	0.000191499	0.00014826	0.000376261	1.95E-06	0.000819593
453	-548	T	0.000281548	0.000292499	0.000173204	0.00011642	0.000375545	1.00E-06	0.000801393
454	-547	A	0.000243352	0.000255552	0.000143543	0.000103236	0.000323783	1.00E-06	0.000698358
455	-546	A	0.00020109	0.000201807	0.000120178	0.000106154	0.000254341	1.00E-06	0.000564641
456	-545	T	0.000168485	0.000155065	0.000122826	9.93E-05	0.000197868	1.00E-06	0.000449926
457	-544	T	0.000156788	0.000129864	0.000125372	0.000104892	0.000173529	8.57E-06	0.000393771
458	-543	G	0.000177078	0.000133822	0.000139992	0.000117863	0.000189265	3.88E-05	0.000427514
459	-542	A	0.000225273	0.000165033	0.000177798	0.00011949	0.00023904	9.70E-05	0.000539573
460	-541	C	0.000269978	0.000197793	0.000209884	0.000170431	0.000283397	8.81E-05	0.000646804
461	-540	A	0.000272444	0.000196376	0.000214761	0.00019293	0.000280848	7.23E-05	0.000644262
462	-539	T	0.000224736	0.000152265	0.000189139	0.000166816	0.000231777	5.63E-05	0.000508473
463	-538	G	0.000158844	9.31E-05	0.000151504	0.000109091	0.000176728	4.83E-05	0.000321641
464	-537	G	0.000113841	5.72E-05	0.000127051	6.73E-05	0.000150406	4.04E-05	0.00018286
465	-536	G	0.000102257	5.78E-05	0.000102712	7.50E-05	0.000140561	1.42E-05	0.00017506
466	-535	T	0.000112847	6.59E-05	0.000101467	7.81E-05	0.000138553	3.12E-05	0.000221732
467	-534	T	0.000131284	6.52E-05	0.000119501	9.49E-05	0.000130277	7.21E-05	0.000256051
468	-533	G	0.000155134	8.44E-05	0.000134278	8.84E-05	0.000233079	6.82E-05	0.000254924
469	-532	A	0.000187885	0.000135541	0.000158296	8.88E-05	0.000233229	6.63E-05	0.000420494
470	-531	T	0.000228162	0.000168845	0.000162604	0.000119993	0.000300553	7.37E-05	0.000517691
471	-530	G	0.000268967	0.000175179	0.000191762	0.000156622	0.000416234	9.69E-05	0.000497407
472	-529	C	0.000299431	0.000202612	0.000247834	0.000151263	0.000371419	0.000115926	0.000653307
473	-528	G	0.000307097	0.000253391	0.000252732	0.000183589	0.000294361	7.22E-05	0.000796165
474	-527	T	0.000281857	0.000274904	0.000204146	0.00019485	0.000225268	3.46E-05	0.000824202
475	-526	A	0.000227732	0.000244517	0.000174916	0.000121908	0.000187536	1.24E-05	0.000708153
476	-525	T	0.000165385	0.000183862	0.000140567	6.05E-05	0.000151987	3.29E-06	0.00051833
477	-524	T	0.000123511	0.000136875	0.000107198	3.26E-05	0.000126384	5.58E-06	0.000380536
478	-523	G	0.000121809	0.000136667	8.57E-05	3.90E-05	0.000122453	1.48E-05	0.00038656
479	-522	A	0.000162265	0.000192599	9.28E-05	6.83E-05	0.000127593	3.91E-05	0.000549542
480	-521	G	0.000236034	0.000286979	0.000138793	9.07E-05	0.00016766	7.06E-05	0.000816033
481	-520	A	0.000333424	0.000388301	0.000198087	0.00012878	0.000263431	0.000100094	0.001113385
482	-519	G	0.000447616	0.00048328	0.000240229	0.000180154	0.000447696	0.000131579	0.001396681
483	-518	A	0.000569256	0.000574753	0.000269046	0.000232	0.000681856	0.000194205	0.001644127
484	-517	T	0.000675832	0.000639146	0.000307087	0.00029008	0.000879731	0.000269704	0.001816092
485	-516	A	0.000732577	0.000631339	0.000408671	0.000344461	0.000978981	0.000249699	0.001836278
486	-515	C	0.000721136	0.000546585	0.00049197	0.000373781	0.000935767	0.000248471	0.001676319
487	-514	A	0.00065927	0.00043694	0.000519834	0.000372695	0.00080693	0.000260142	0.001429535
488	-513	A	0.00058916	0.000364273	0.000503887	0.000332283	0.000664346	0.000284886	0.001249384
489	-512	T	0.00054417	0.000350998	0.000438116	0.000330065	0.000576636	0.000261679	0.001210251
490	-511	T	0.00052854	0.000373157	0.000446783	0.000328043	0.000495852	0.000219364	0.001257638
491	-510	T	0.000527567	0.000393566	0.000417159	0.000309969	0.000507968	0.000219931	0.001298674
492	-509	G	0.000532152	0.000396261	0.00037997	0.000289318	0.000555935	0.000259586	0.001299692
493	-508	G	0.000544049	0.000383417	0.000370303	0.000323977	0.000573174	0.000290108	0.00128425
494	-507	G	0.000573413	0.000367644	0.000449324	0.000335795	0.00060067	0.000313479	0.001279281
495	-506	A	0.000629937	0.000369492	0.000475148	0.000369081	0.000759894	0.000352765	0.001288029
496	-505	A	0.000699046	0.000384908	0.000490973	0.000448335	0.000944495	0.000401258	0.001281283
497	-504	G	0.000745103	0.000372393	0.000565168	0.000472074	0.001071029	0.000439911	0.00121968
498	-503	A	0.000739366	0.000299724	0.000643852	0.000505529	0.000990241	0.000450032	0.001133334
499	-502	A	0.000688571	0.000189439	0.000689504	0.000558987	0.000846412	0.000432789	0.000905431
500	-501	A	0.000633344	0.000143444	0.000630263	0.000568009	0.000752557	0.000412768	0.00078619
501	-500	T	0.000609502	0.000212359	0.000634792	0.000446772	0.000745597	0.000338767	0.000882032
502	-499	T	0.000621892	0.000304493	0.000619895	0.000453841	0.00078649	0.000204843	0.00104621
503	-498	C	0.000650133	0.000378551	0.000644382	0.000416873	0.000845251	0.000149693	0.001209095
504	-497	C	0.000662189	0.000397841	0.000630807	0.000423289	0.000869565	0.00014451	0.001263742
505	-496	C	0.000630947	0.000346379	0.000573178	0.00044953	0.000827076	0.000172579	0.001146724
506	-495	A	0.00055327	0.000252457	0.000484185	0.000438663	0.000725105	0.000219552	0.000902797
507	-494	G	0.000455065	0.000168931	0.00039302	0.000364754	0.000595401	0.000259145	0.000667011
508	-493	A	0.000374208	0.000128875	0.000327804	0.000282915	0.000478474	0.000248919	0.000544072
509	-492	G	0.000330865	0.000122883	0.000298335	0.000251344	0.000412708	0.000191138	0.000510867
510	-491	T	0.000313647	0.000126043	0.000292793	0.000228139	0.000353694	0.000183464	0.000532252
511	-490	G	0.00030202	0.00012238	0.00029686	0.0002636	0.000323605	0.000128148	0.00050522
512	-489	T	0.000286818	0.000104322	0.000288069	0.000245289	0.000363574	0.00012014	0.000404858
513	-488	G	0.000269394	9.32E-05	0.000244266	0.000216789	0.000297988	0.000170821	0.000433489
514	-487	T	0.0002479	0.000109226	0.000214411	0.00018106	0.000272679	0.000148618	0.000447917
515	-486	T	0.000212799	0.000118398	0.000198396	0.00013377	0.000275428	7.22E-05	0.000394477
516	-485	T	0.000162426	0.000103083	0.00015245	9.00E-05	0.000255714	3.23E-05	0.000278008
517	-484	C	0.000109372	7.91E-05	0.000102991	6.06E-05	0.000141827	1.24E-05	0.000236539
518	-483	T	6.88E-05	6.13E-05	5.12E-05	4.55E-05	7.00E-05	5.58E-06	0.000184933
519	-482	T	4.59E-05	4.34E-05	3.73E-05	1.85E-05	4.68E-05	9.75E-06	0.0001286
520	-481	T	3.57E-05	2.36E-05	3.13E-05	3.01E-05	4.39E-05	1.00E-06	7.27E-05
521	-480	T	3.13E-05	1.93E-05	3.01E-05	2.42E-05	4.47E-05	1.00E-06	5.45E-05
522	-479	G	2.81E-05	2.45E-05	2.33E-05	9.21E-06	4.96E-05	1.00E-06	5.79E-05
523	-478	C	2.48E-05	2.12E-05	2.09E-05	8.56E-06	4.39E-05	1.00E-06	4.99E-05
524	-477	G	2.36E-05	1.39E-05	2.80E-05	1.73E-05	2.98E-05	1.00E-06	4.06E-05
525	-476	T	2.75E-05	2.51E-05	2.25E-05	1.33E-05	3.29E-05	1.00E-06	7.27E-05
526	-475	T	3.47E-05	4.42E-05	2.43E-05	6.83E-06	3.39E-05	1.00E-06	0.000120432
527	-474	T	3.81E-05	5.30E-05	2.25E-05	5.02E-06	3.71E-05	1.00E-06	0.000141635
528	-473	A	3.43E-05	4.49E-05	1.90E-05	6.18E-06	3.81E-05	1.00E-06	0.000120432
529	-472	A	2.78E-05	2.72E-05	1.69E-05	1.27E-05	3.88E-05	1.00E-06	7.46E-05
530	-471	C	2.60E-05	1.69E-05	2.66E-05	1.71E-05	3.65E-05	1.00E-06	4.82E-05
531	-470	C	3.03E-05	1.93E-05	2.98E-05	2.13E-05	4.46E-05	1.00E-06	5.28E-05
532	-469	T	3.46E-05	2.17E-05	3.64E-05	2.35E-05	5.18E-05	1.00E-06	5.79E-05
533	-468	G	3.31E-05	2.07E-05	3.83E-05	2.09E-05	4.90E-05	1.00E-06	5.31E-05
534	-467	A	2.56E-05	1.71E-05	2.58E-05	1.55E-05	3.81E-05	1.00E-06	4.66E-05
535	-466	A	1.69E-05	1.29E-05	1.42E-05	1.00E-05	2.27E-05	1.00E-06	3.79E-05
536	-465	C	1.08E-05	9.96E-06	8.94E-06	4.33E-06	1.30E-05	1.00E-06	2.88E-05
537	-464	A	8.40E-06	7.75E-06	5.75E-06	2.99E-06	1.27E-05	1.00E-06	2.09E-05
538	-463	G	9.38E-06	6.64E-06	1.20E-05	3.66E-06	1.41E-05	1.00E-06	1.55E-05
539	-462	T	1.28E-05	1.10E-05	1.34E-05	3.90E-06	1.69E-05	1.00E-06	3.00E-05
540	-461	C	1.66E-05	1.83E-05	1.15E-05	3.43E-06	2.19E-05	1.00E-06	4.93E-05
541	-460	T	1.84E-05	2.21E-05	9.58E-06	3.57E-06	2.54E-05	1.24E-06	5.79E-05
542	-459	C	1.82E-05	1.87E-05	9.06E-06	6.49E-06	2.74E-05	2.65E-06	4.93E-05
543	-458	A	2.12E-05	1.09E-05	1.86E-05	1.42E-05	2.98E-05	8.05E-06	3.55E-05
544	-457	T	3.50E-05	1.87E-05	3.27E-05	2.36E-05	4.79E-05	1.07E-05	6.01E-05
545	-456	C	6.24E-05	4.65E-05	4.27E-05	3.25E-05	0.000103031	1.59E-05	0.000121114
546	-455	G	9.72E-05	8.12E-05	5.78E-05	4.44E-05	0.000154397	2.52E-05	0.00021605
547	-454	T	0.000130104	0.000105593	7.82E-05	6.08E-05	0.000191524	4.27E-05	0.000297192
548	-453	G	0.000157604	0.000101162	0.000114985	8.90E-05	0.000208565	7.15E-05	0.000324026
549	-452	G	0.000181198	6.99E-05	0.0001781	0.000121794	0.00022348	0.00010714	0.000282214
550	-451	G	0.000202759	6.64E-05	0.000190913	0.000162975	0.000207503	0.000140509	0.000327522
551	-450	C	0.000224605	9.97E-05	0.000198937	0.00017595	0.000229135	0.000128097	0.00041417
552	-449	A	0.000251869	0.000121383	0.000228569	0.000172181	0.000340765	0.000105908	0.000416621
553	-448	T	0.000285656	0.000156442	0.000279688	0.000169951	0.000326332	0.000127333	0.000551973
554	-447	C	0.000320488	0.000203914	0.000287114	0.000206281	0.000339598	0.000113565	0.000698704
555	-446	T	0.000352612	0.00022039	0.00031395	0.000228419	0.000376441	0.000130153	0.000760441
556	-445	T	0.000405656	0.00020061	0.0003985	0.000302261	0.000412951	0.000180105	0.000768883
557	-444	G	0.00052581	0.000192674	0.00049303	0.000431956	0.000631808	0.000265361	0.000813775
558	-443	C	0.00073425	0.000241989	0.000682059	0.00062862	0.000886897	0.000399675	0.001075724
559	-442	G	0.000982432	0.000306513	0.00091187	0.000865954	0.00107099	0.000591505	0.001504666
560	-441	A	0.001165892	0.000307219	0.001080736	0.001044909	0.001208642	0.000821469	0.001728165
561	-440	T	0.001205207	0.000214028	0.001119911	0.001069906	0.001251627	0.00103938	0.001603271
562	-439	T	0.001103451	0.000132215	0.001144391	0.000990135	0.001196368	0.000934625	0.001244889
563	-438	C	0.000943077	0.000220329	0.000894241	0.0007669	0.001129182	0.000714851	0.001223184
564	-437	C	0.000824169	0.000292943	0.000803314	0.000582507	0.001051535	0.000493287	0.001201919
565	-436	A	0.000833192	0.000294236	0.000829365	0.000577674	0.001047197	0.00050764	0.001219195
566	-435	T	0.00106974	0.000294145	0.001073981	0.000899867	0.001290475	0.000642141	0.001423871
567	-434	T	0.001602388	0.000395282	0.001619966	0.001486467	0.001870105	0.000934449	0.002044493
568	-433	G	0.002340325	0.000611747	0.002378458	0.00218238	0.002591205	0.001330897	0.003174998
569	-432	G	0.002971047	0.000838138	0.003016964	0.00269935	0.003193296	0.001689777	0.004257023
570	-431	T	0.003135047	0.000933942	0.003155933	0.002794242	0.003285878	0.001815104	0.004680445
571	-430	G	0.002733628	0.000862362	0.002687737	0.002400041	0.002832094	0.001607192	0.004234744
572	-429	A	0.002017616	0.000725475	0.001886376	0.001628536	0.002219048	0.001179201	0.003281216
573	-428	G	0.001356528	0.000626713	0.001260097	0.000865232	0.001626654	0.000743959	0.002392566
574	-427	C	0.000966022	0.000564077	0.0008994	0.000581779	0.001180356	0.000343129	0.001904288
575	-426	A	0.000852278	0.000536851	0.000745034	0.000547478	0.000972626	0.000277936	0.001815545
576	-425	G	0.000897693	0.000558246	0.000718025	0.00060931	0.00101672	0.000340952	0.001919802
577	-424	C	0.000961584	0.000577387	0.000855055	0.000559163	0.001138282	0.000393618	0.001972556
578	-423	G	0.000935796	0.000535417	0.000885328	0.000519842	0.00115277	0.00038994	0.001814248
579	-422	A	0.00079178	0.000431156	0.000758202	0.000449451	0.001008008	0.000336992	0.001459472
580	-421	A	0.000593775	0.000308588	0.000542114	0.000353705	0.000760576	0.000283005	0.001071119
581	-420	G	0.000422212	0.000209198	0.000364857	0.000269801	0.000499506	0.000238362	0.000782691
582	-419	G	0.000310312	0.000155626	0.000287159	0.000236117	0.000297168	0.000159355	0.000608589
583	-418	A	0.00023963	0.00013996	0.000195008	0.000138733	0.000287547	0.000122112	0.000487284
584	-417	T	0.0001856	0.000129665	0.000146061	0.000110729	0.000267014	3.61E-05	0.000379055
585	-416	T	0.000149645	0.000114375	0.000115737	8.73E-05	0.000238491	9.04E-06	0.000300127
586	-415	T	0.000150911	0.000110106	0.000131577	8.43E-05	0.000238632	8.65E-06	0.000290766
587	-414	G	0.000195869	0.000137838	0.000194617	0.000104112	0.000292208	1.80E-05	0.000369285
588	-413	G	0.000255388	0.000185064	0.000227358	0.000122847	0.000405079	3.49E-05	0.000490353
589	-412	T	0.000282261	0.000209946	0.000240028	0.000117186	0.000447012	5.79E-05	0.000563407
590	-411	G	0.000253735	0.000190324	0.000215325	0.000102363	0.000380314	5.90E-05	0.000532718
591	-410	G	0.000190577	0.000143628	0.000168886	9.95E-05	0.000252578	2.39E-05	0.000424964
592	-409	A	0.00013413	0.000100825	0.000129992	8.05E-05	0.000148427	1.47E-05	0.000311447
593	-408	T	0.000112215	7.10E-05	0.000111698	6.77E-05	0.000116934	3.84E-05	0.000239745
594	-407	T	0.000125883	6.52E-05	0.000131121	0.000111837	0.000152352	1.54E-05	0.00021281
595	-406	A	0.000158551	0.00010611	0.000153572	0.000117372	0.0001978	3.84E-06	0.000322476
596	-405	C	0.000193246	0.000171357	0.00016056	0.000117454	0.000209007	1.47E-06	0.000508639
597	-404	T	0.000230159	0.000233093	0.000165033	0.000116912	0.00024845	3.60E-06	0.00067016
598	-403	A	0.000284062	0.000269352	0.000207503	0.000138125	0.000342886	1.17E-05	0.000774627
599	-402	G	0.000358177	0.000272505	0.000284512	0.000215448	0.000489826	3.19E-05	0.000797406
600	-401	C	0.000422979	0.000253278	0.000395968	0.000293272	0.000626895	6.39E-05	0.000719104
601	-400	T	0.000435012	0.000223461	0.000473704	0.000314462	0.000555738	9.48E-05	0.000723395
602	-399	A	0.00038942	0.000185164	0.000395731	0.000293473	0.000540431	0.000109721	0.000587284
603	-398	A	0.000345262	0.000153224	0.000363501	0.000271484	0.000395184	0.000121682	0.000576334
604	-397	T	0.000378368	0.000159598	0.000333765	0.000297077	0.000477891	0.000178122	0.000613777
605	-396	A	0.000501997	0.000187645	0.000433659	0.000374589	0.000655971	0.000312327	0.000747365
606	-395	G	0.00064506	0.000192376	0.000569603	0.000503674	0.000767266	0.000479462	0.000936843
607	-394	C	0.000718911	0.000175102	0.000656949	0.000605138	0.000791451	0.000556982	0.001018435
608	-393	A	0.00071463	0.000197302	0.000664601	0.000591147	0.000719988	0.000558868	0.001094599
609	-392	A	0.000713876	0.000330582	0.000602934	0.00055748	0.000656955	0.000483852	0.001376247
610	-391	T	0.000787103	0.000570594	0.000576821	0.000556129	0.000636633	0.00042161	0.001941563
611	-390	C	0.000905354	0.000814666	0.000605253	0.000551154	0.000673791	0.000432973	0.002558888
612	-389	T	0.000964733	0.00091118	0.000593625	0.000548361	0.000735023	0.000472764	0.002812957
613	-388	A	0.000896429	0.000787179	0.000550924	0.000520412	0.000744975	0.000471699	0.002485129
614	-387	T	0.00073211	0.00052539	0.000493668	0.00047203	0.000690522	0.000407567	0.001776803
615	-386	T	0.000556318	0.000288795	0.000446266	0.000419192	0.000579442	0.000304204	0.001107172
616	-385	T	0.000425052	0.000173064	0.000399585	0.00037486	0.000442111	0.000198289	0.000729947
617	-384	C	0.000340027	0.000151512	0.000338446	0.000302514	0.000354943	0.000119992	0.0005923
618	-383	A	0.00028043	0.000145318	0.000281253	0.000205267	0.000326378	8.45E-05	0.000514242
619	-382	A	0.000236163	0.000115339	0.00023296	0.000167048	0.000291556	8.59E-05	0.000408949
620	-381	A	0.000213097	7.63E-05	0.000217112	0.000155452	0.000268349	0.000115066	0.000308965
621	-380	G	0.0002144	6.04E-05	0.000211794	0.000172282	0.000262261	0.000138583	0.000286036
622	-379	A	0.000230154	7.38E-05	0.000236259	0.000171792	0.000282921	0.000137132	0.000322496
623	-378	A	0.000241679	9.74E-05	0.000229522	0.000164766	0.000330055	0.000131636	0.000352645
624	-377	T	0.000232816	0.000114641	0.000216193	0.000144391	0.000330721	0.000101743	0.000373413
625	-376	T	0.000207746	0.000115865	0.000187222	0.000128495	0.000295059	7.12E-05	0.00036096
626	-375	C	0.000195142	0.000117168	0.000165193	0.000109253	0.000248955	8.31E-05	0.000389917
627	-374	A	0.000232106	0.000140463	0.000194064	0.000163945	0.000260024	8.12E-05	0.000487371
628	-373	A	0.000339222	0.0001889	0.00030674	0.000250534	0.000353615	0.000132465	0.000688352
629	-372	A	0.000497728	0.000255259	0.00045719	0.000381472	0.000495574	0.000228976	0.000978409
630	-371	C	0.000652656	0.000319621	0.000575388	0.000516104	0.00063522	0.000344213	0.00126944
631	-370	T	0.000750899	0.000354551	0.000623902	0.000604494	0.000713706	0.000463923	0.001451999
632	-369	T	0.000803003	0.000358747	0.000643868	0.000614545	0.000757181	0.0006085	0.001522061
633	-368	G	0.000908603	0.000396603	0.00081871	0.000666951	0.000925369	0.00057163	0.001665284
634	-367	G	0.001177057	0.000541148	0.001026246	0.000831059	0.001369662	0.000638617	0.002121105
635	-366	G	0.001589173	0.000769043	0.001304098	0.00111147	0.001928236	0.000846727	0.002896572
636	-365	G	0.001949894	0.000976926	0.001541414	0.00133319	0.00235992	0.001085154	0.003634846
637	-364	G	0.002027452	0.001043534	0.00161882	0.001316376	0.002415713	0.001169752	0.003860412
638	-363	A	0.001750306	0.00092264	0.001462539	0.00110603	0.002041617	0.000963535	0.003391384
639	-362	A	0.001269702	0.000684247	0.001154116	0.000801345	0.001431972	0.000611496	0.002490138
640	-361	T	0.000833439	0.000440995	0.000840555	0.000573775	0.000865229	0.000344875	0.001616347
641	-360	G	0.000614376	0.000279959	0.000608367	0.000505631	0.000673155	0.000224723	0.001078662
642	-359	C	0.000634088	0.000289571	0.000688115	0.000431844	0.000859621	0.000225848	0.000939242
643	-358	C	0.000812296	0.000389327	0.000881967	0.00054956	0.000961568	0.000302137	0.001380847
644	-357	T	0.001080021	0.000452256	0.001137157	0.00083452	0.001256117	0.000430446	0.001745955
645	-356	T	0.001417113	0.000488945	0.001463007	0.001272953	0.001667406	0.000596719	0.002034807
646	-355	G	0.001784631	0.000578294	0.00203708	0.00158152	0.002123663	0.000764948	0.002286488
647	-354	T	0.002049898	0.000699752	0.002356924	0.001723028	0.00251102	0.000870226	0.002641198
648	-353	T	0.002050023	0.000744929	0.002264765	0.001652457	0.00257472	0.000863345	0.002780873
649	-352	G	0.001753593	0.000654342	0.001884793	0.001374879	0.002259014	0.000755685	0.002407627
650	-351	A	0.001315667	0.000470699	0.001407248	0.001027662	0.001688847	0.000608505	0.001787156
651	-350	A	0.000944858	0.000305986	0.001018669	0.00075841	0.001138017	0.000481926	0.001300429
652	-349	T	0.000735948	0.000241701	0.000750938	0.000612656	0.000808577	0.000401417	0.001118039
653	-348	A	0.000643474	0.000252127	0.000595959	0.000542283	0.000651504	0.000362268	0.001112249
654	-347	G	0.000572757	0.000256003	0.000495034	0.000423453	0.00061026	0.000345307	0.001052904
655	-346	C	0.0004745	0.000211278	0.000431122	0.00034853	0.000535817	0.000247317	0.000845728
656	-345	C	0.000360077	0.000143281	0.000362182	0.000309261	0.000414241	0.000140497	0.000572386
657	-344	G	0.000267619	0.00011357	0.000264049	0.000222615	0.000339338	9.11E-05	0.000413242
658	-343	G	0.000242575	0.0001438	0.000236164	0.000133593	0.000294152	9.01E-05	0.000480094
659	-342	T	0.000321378	0.000218149	0.000253453	0.000200948	0.000412995	8.33E-05	0.000688459
660	-341	C	0.000498126	0.000339989	0.000334542	0.000316986	0.000670895	0.00017506	0.001050465
661	-340	G	0.000692678	0.000460948	0.000465704	0.000407747	0.000951492	0.000290958	0.001431853
662	-339	C	0.000782822	0.000495149	0.000567942	0.00045527	0.001046065	0.000344725	0.001593171
663	-338	A	0.000710922	0.000408012	0.00058208	0.000437667	0.000890259	0.000316113	0.001402746
664	-337	A	0.000545981	0.000251094	0.000516534	0.000375671	0.000621617	0.000279485	0.000977973
665	-336	G	0.000412671	9.98E-05	0.000398022	0.000343779	0.000463998	0.00029857	0.000569724
666	-335	A	0.000366935	8.19E-05	0.000346612	0.000318944	0.000407575	0.000271865	0.000498902
667	-334	C	0.000367581	0.000177041	0.000268124	0.000261008	0.000437514	0.000241994	0.000674632
668	-333	T	0.000347844	0.000222935	0.00024048	0.000219618	0.000425071	0.000164827	0.000742012
669	-332	G	0.00028758	0.000204276	0.000209183	0.000193478	0.000336527	8.19E-05	0.00065803
670	-331	T	0.000213725	0.000147809	0.000187079	0.00016364	0.00023143	2.87E-05	0.000477412
671	-330	G	0.000158105	9.41E-05	0.000155871	0.000138132	0.000191176	6.44E-06	0.000295285
672	-329	A	0.000136547	7.50E-05	0.000160087	0.000116141	0.000179143	1.47E-06	0.00021065
673	-328	T	0.000145293	8.67E-05	0.000157862	0.000110235	0.000209806	1.00E-06	0.000233552
674	-327	T	0.000168604	0.000103111	0.000167907	0.000132796	0.000239672	1.00E-06	0.000290122
675	-326	C	0.000188051	0.000115883	0.000185856	0.000151906	0.000253244	1.00E-06	0.000339297
676	-325	T	0.000188909	0.000122501	0.000200945	0.000129921	0.000255283	1.00E-06	0.00035092
677	-324	T	0.000166293	0.000116296	0.000187522	8.93E-05	0.000236863	1.00E-06	0.000311912
678	-323	C	0.00012654	9.42E-05	0.000149802	5.29E-05	0.000194198	1.00E-06	0.000229069
679	-322	A	8.36E-05	6.45E-05	0.000106078	2.99E-05	0.000127231	1.00E-06	0.000149692
680	-321	A	5.11E-05	4.08E-05	6.61E-05	1.52E-05	7.42E-05	1.00E-06	9.79E-05
681	-320	G	3.45E-05	3.14E-05	3.80E-05	5.08E-06	6.09E-05	1.00E-06	6.72E-05
682	-319	T	2.98E-05	3.09E-05	2.75E-05	1.63E-06	5.76E-05	1.00E-06	6.25E-05
683	-318	G	2.97E-05	3.15E-05	2.39E-05	1.47E-06	5.87E-05	1.00E-06	6.50E-05
684	-317	T	3.16E-05	2.95E-05	2.44E-05	6.79E-06	5.86E-05	3.13E-06	6.65E-05
685	-316	A	4.06E-05	2.24E-05	3.26E-05	2.52E-05	6.00E-05	1.73E-05	6.91E-05
686	-315	A	6.26E-05	1.45E-05	6.25E-05	5.38E-05	7.00E-05	4.33E-05	8.38E-05
687	-314	C	9.27E-05	2.73E-05	9.00E-05	7.19E-05	0.000114657	6.11E-05	0.000126663
688	-313	C	0.000115544	4.50E-05	0.000104893	8.05E-05	0.000151668	6.84E-05	0.000175493
689	-312	T	0.000118253	4.89E-05	0.000104869	9.09E-05	0.000144257	6.07E-05	0.000195408
690	-311	C	0.000105746	3.92E-05	0.000100915	9.40E-05	0.000110234	5.36E-05	0.00017408
691	-310	C	0.00010034	3.03E-05	0.000103263	8.65E-05	0.000112279	5.47E-05	0.000144553
692	-309	T	0.000122214	3.15E-05	0.000129055	0.000111844	0.000142557	6.75E-05	0.000154498
693	-308	C	0.000169852	6.04E-05	0.000163568	0.000146432	0.000184125	8.87E-05	0.000271617
694	-307	T	0.000218506	0.000125949	0.000167195	0.00015187	0.000240126	0.000110667	0.000454781
695	-306	C	0.00023914	0.000202339	0.000143296	0.000127068	0.000239122	0.000119171	0.000636354
696	-305	A	0.000220843	0.000250925	0.000113199	0.000101913	0.000183781	6.86E-05	0.000724571
697	-304	A	0.000175151	0.000245385	8.92E-05	6.49E-05	0.000109805	2.70E-05	0.000672072
698	-303	A	0.000122128	0.000191189	4.84E-05	4.01E-05	7.45E-05	6.20E-06	0.000509243
699	-302	T	7.65E-05	0.000118122	4.10E-05	1.41E-05	5.32E-05	1.00E-06	0.000313607
700	-301	C	4.42E-05	5.70E-05	3.25E-05	7.93E-06	4.16E-05	1.00E-06	0.000154785
701	-300	A	2.52E-05	2.22E-05	2.69E-05	7.11E-06	3.41E-05	1.00E-06	5.92E-05
702	-299	G	1.68E-05	1.29E-05	2.11E-05	4.92E-06	2.70E-05	1.00E-06	2.89E-05
703	-298	C	1.46E-05	1.41E-05	1.36E-05	1.63E-06	2.76E-05	1.00E-06	2.94E-05
704	-297	G	1.46E-05	1.55E-05	1.05E-05	1.00E-06	2.88E-05	1.00E-06	3.26E-05
705	-296	A	1.60E-05	1.58E-05	1.21E-05	2.59E-06	3.03E-05	1.00E-06	3.51E-05
706	-295	T	2.01E-05	1.54E-05	2.13E-05	7.87E-06	3.14E-05	1.00E-06	3.90E-05
707	-294	A	2.72E-05	2.12E-05	2.70E-05	1.17E-05	3.92E-05	1.00E-06	5.80E-05
708	-293	T	3.40E-05	3.33E-05	2.70E-05	1.56E-05	3.77E-05	1.00E-06	9.59E-05
709	-292	C	3.64E-05	4.06E-05	2.54E-05	1.69E-05	3.40E-05	1.00E-06	0.00011537
710	-291	A	3.42E-05	3.89E-05	2.25E-05	1.56E-05	3.25E-05	1.00E-06	0.000110091
711	-290	A	3.30E-05	3.45E-05	2.16E-05	1.39E-05	3.97E-05	1.00E-06	9.69E-05
712	-289	A	3.74E-05	3.56E-05	2.68E-05	1.29E-05	5.80E-05	1.00E-06	9.34E-05
713	-288	C	4.51E-05	3.89E-05	3.88E-05	1.60E-05	7.62E-05	1.00E-06	9.52E-05
714	-287	G	5.23E-05	3.87E-05	5.56E-05	2.24E-05	8.54E-05	3.29E-06	9.27E-05
715	-286	T	6.18E-05	3.86E-05	6.14E-05	3.34E-05	9.21E-05	1.24E-05	0.000109033
716	-285	A	8.08E-05	4.80E-05	6.94E-05	4.51E-05	0.000112953	3.00E-05	0.000151393
717	-284	C	0.000110525	6.64E-05	8.87E-05	6.05E-05	0.000140697	5.39E-05	0.000222638
718	-283	C	0.000141939	8.51E-05	0.000113389	8.56E-05	0.000163781	7.04E-05	0.000297528
719	-282	A	0.00016586	9.62E-05	0.000134153	0.000121391	0.000176992	7.19E-05	0.000346547
720	-281	T	0.000182807	0.000100208	0.000162309	0.000142932	0.000189351	6.94E-05	0.000367942
721	-280	T	0.000224135	0.000119272	0.000219839	0.000155466	0.000243774	8.69E-05	0.000432454
722	-279	C	0.000343814	0.000200752	0.000349855	0.000186703	0.00042981	0.000117865	0.000656529
723	-278	C	0.000569058	0.000367437	0.000577101	0.000312614	0.00077699	0.000105777	0.001086299
724	-277	G	0.000844033	0.00055591	0.000852003	0.000487483	0.001183366	0.000109544	0.001590851
725	-276	T	0.001040672	0.000662247	0.001049082	0.000652208	0.001449157	0.000127267	0.00191617
726	-275	G	0.00106788	0.000636079	0.001067312	0.000736949	0.001453615	0.000154259	0.001909185
727	-274	A	0.000950412	0.000521708	0.000950154	0.000681886	0.001263415	0.000191285	0.001650583
728	-273	A	0.000790844	0.000406588	0.000796979	0.000530359	0.001046334	0.00023638	0.00134379
729	-272	A	0.000667493	0.00034257	0.000675891	0.000377318	0.000913262	0.000275797	0.001107198
730	-271	C	0.000599735	0.000320888	0.000600802	0.000377127	0.00085548	0.000180605	0.000973256
731	-270	A	0.000589865	0.000322278	0.000570092	0.000419656	0.000750795	0.000149546	0.001068916
732	-269	C	0.000663603	0.000351509	0.000624788	0.000552144	0.000728137	0.000180959	0.001260566
733	-268	C	0.000849492	0.000405745	0.000817079	0.000742293	0.000905865	0.000275543	0.001534429
734	-267	G	0.001128058	0.000469107	0.00112182	0.000907872	0.001327533	0.000455223	0.001836822
735	-266	G	0.001414675	0.000520256	0.001484485	0.001044854	0.001741686	0.000707821	0.002085531
736	-265	G	0.001584653	0.000534146	0.001740673	0.001109982	0.001942372	0.000933323	0.002183891
737	-264	G	0.001568843	0.000503376	0.001790924	0.001214874	0.001858897	0.000842804	0.002083997
738	-263	T	0.001427169	0.000459164	0.001599611	0.001123314	0.001761319	0.000730898	0.001853122
739	-262	A	0.001290824	0.000444956	0.001368913	0.000997407	0.001658471	0.000653746	0.001724813
740	-261	T	0.001232994	0.000457193	0.001230708	0.000927613	0.001616958	0.000620515	0.001743745
741	-260	C	0.001203971	0.000440517	0.001210908	0.000919667	0.001584668	0.000588161	0.001682009
742	-259	T	0.001120837	0.000376797	0.001132593	0.00096951	0.001379241	0.000516006	0.001567223
743	-258	G	0.000967952	0.000324614	0.001042603	0.000896192	0.00106761	0.000409142	0.001390031
744	-257	T	0.000785016	0.000314157	0.000805152	0.000623727	0.000998013	0.000304847	0.001169394
745	-256	T	0.000605394	0.000281728	0.000603151	0.000405651	0.000843168	0.000235295	0.000927775
746	-255	T	0.000451273	0.000200632	0.000442943	0.000288489	0.000619953	0.000216314	0.000689479
747	-254	G	0.000350465	0.000110937	0.000320069	0.000259625	0.00042952	0.000249206	0.000507964
748	-253	G	0.000316717	7.75E-05	0.000311674	0.000297154	0.000353406	0.000192948	0.000424377
749	-252	T	0.000327248	0.000103497	0.000364885	0.000290273	0.000391988	0.000146358	0.000420938
750	-251	G	0.000335104	0.00012793	0.000372413	0.00028736	0.000422689	0.000114147	0.000453195
751	-250	G	0.000323431	0.000125303	0.000337864	0.000274684	0.000418582	0.000114895	0.000450854
752	-249	A	0.000316258	0.000103284	0.000315157	0.00026677	0.000353997	0.000172811	0.000476835
753	-248	A	0.000340607	0.000114349	0.000311842	0.000260999	0.000397266	0.000222754	0.000527413
754	-247	C	0.000389626	0.000158887	0.000418228	0.000259208	0.000498242	0.000191957	0.000578226
755	-246	C	0.00042527	0.000186699	0.000499259	0.000265	0.000570927	0.00018211	0.000589264
756	-245	T	0.000416231	0.000187042	0.000473335	0.000246904	0.000540054	0.000190944	0.000626049
757	-244	G	0.000369959	0.00017229	0.000384521	0.000236651	0.000449761	0.000164664	0.000627179
758	-243	A	0.00031898	0.000149971	0.000305992	0.000237247	0.000359556	0.00013752	0.000572633
759	-242	T	0.000280707	0.000127442	0.000275578	0.00021221	0.000321899	0.000116461	0.000488199
760	-241	T	0.000246519	0.000109037	0.000255593	0.000168946	0.000315704	0.000101388	0.000390736
761	-240	A	0.000208253	8.13E-05	0.000226068	0.000146353	0.000276048	9.66E-05	0.000288332
762	-239	G	0.00017912	5.63E-05	0.000177737	0.000134092	0.000224922	0.000113096	0.000245959
763	-238	A	0.000176798	7.91E-05	0.00014611	0.000133945	0.000212742	9.48E-05	0.000308899
764	-237	G	0.000194842	0.000113646	0.000180786	0.000146176	0.000233622	4.12E-05	0.000380415
765	-236	G	0.000202539	0.00012581	0.000191371	0.000160191	0.000235143	2.41E-05	0.000408825
766	-235	A	0.000181911	0.000108294	0.00016713	0.000148341	0.000190839	4.22E-05	0.000374177
767	-234	A	0.000151137	7.51E-05	0.000125155	0.000121946	0.000134988	9.55E-05	0.000301879
768	-233	A	0.000143088	6.03E-05	0.000140512	0.000103786	0.000167904	6.96E-05	0.000239376
769	-232	C	0.000164633	7.02E-05	0.000179862	0.000113075	0.000211513	6.82E-05	0.000247024
770	-231	T	0.00018696	7.27E-05	0.000179832	0.000132366	0.000248815	9.99E-05	0.0002738
771	-230	C	0.000177971	6.12E-05	0.000158259	0.00013338	0.000204095	0.000124815	0.00028203
772	-229	A	0.000135189	4.63E-05	0.000120118	0.000112248	0.000129222	0.000101805	0.000227211
773	-228	A	8.29E-05	3.48E-05	6.52E-05	6.40E-05	9.70E-05	5.31E-05	0.000142642
774	-227	A	4.36E-05	2.55E-05	3.44E-05	3.19E-05	5.98E-05	1.26E-05	8.08E-05
775	-226	G	2.33E-05	1.77E-05	2.26E-05	1.42E-05	2.66E-05	1.47E-06	5.39E-05
776	-225	A	1.60E-05	1.44E-05	1.29E-05	4.57E-06	2.76E-05	1.00E-06	3.46E-05
777	-224	G	1.45E-05	1.77E-05	8.44E-06	1.86E-06	1.87E-05	1.00E-06	4.71E-05
778	-223	T	1.50E-05	2.10E-05	6.37E-06	2.10E-06	1.66E-05	1.00E-06	5.57E-05
779	-222	G	1.56E-05	2.00E-05	1.01E-05	1.89E-06	1.72E-05	1.00E-06	5.36E-05
780	-221	C	1.52E-05	1.58E-05	1.09E-05	3.25E-06	2.23E-05	1.00E-06	4.16E-05
781	-220	T	1.46E-05	1.18E-05	1.22E-05	6.14E-06	2.41E-05	1.00E-06	3.01E-05
782	-219	A	1.60E-05	1.09E-05	1.68E-05	8.48E-06	2.38E-05	1.00E-06	2.94E-05
783	-218	T	2.22E-05	2.62E-05	1.24E-05	7.96E-06	2.43E-05	1.00E-06	7.25E-05
784	-217	G	3.45E-05	5.29E-05	1.19E-05	9.98E-06	2.33E-05	5.58E-06	0.000141441
785	-216	G	5.36E-05	7.68E-05	2.45E-05	2.11E-05	3.11E-05	9.98E-06	0.000209577
786	-215	T	8.15E-05	8.67E-05	5.15E-05	4.00E-05	6.10E-05	2.89E-05	0.000256633
787	-214	A	0.000121535	8.22E-05	9.61E-05	6.97E-05	0.000122668	6.44E-05	0.000280182
788	-213	T	0.000171474	7.77E-05	0.000164136	0.00010707	0.000214996	9.48E-05	0.000285741
789	-212	G	0.000215893	9.13E-05	0.000203558	0.000136751	0.00029558	0.000127468	0.000320039
790	-211	G	0.000234915	0.000117277	0.000191844	0.000156711	0.000313616	0.000116136	0.000410461
791	-210	T	0.000223541	0.000134484	0.000172432	0.000161979	0.000285663	7.12E-05	0.000443328
792	-209	G	0.000199326	0.000133918	0.000176067	0.000127895	0.000256471	3.19E-05	0.00041684
793	-208	A	0.000186641	0.000124868	0.000190548	0.000106855	0.000246228	2.25E-05	0.000372456
794	-207	C	0.000195271	0.000116557	0.000213477	9.61E-05	0.000270797	5.58E-05	0.000342055
795	-206	G	0.000215746	0.000108712	0.000241238	0.000142034	0.000307777	5.83E-05	0.00031473
796	-205	G	0.00023443	0.000104122	0.000235127	0.000217062	0.000293849	5.38E-05	0.0003581
797	-204	A	0.000249617	0.000108766	0.000272176	0.000192866	0.000317082	7.78E-05	0.00037711
798	-203	G	0.000270818	0.000117623	0.000312242	0.000166632	0.00036674	0.000122453	0.000374967
799	-202	T	0.000308663	0.000122987	0.00032617	0.000229008	0.000400746	0.00013077	0.000446644
800	-201	G	0.000372315	0.000126746	0.000373264	0.00030073	0.000434488	0.000198544	0.000557369
801	-200	C	0.000462807	0.000147068	0.00044261	0.000370653	0.000514884	0.000295312	0.000710667
802	-199	G	0.000561219	0.000202392	0.000523156	0.000394618	0.000660119	0.000374801	0.000888656
803	-198	C	0.000626231	0.000265857	0.000610155	0.000438359	0.00077834	0.000302374	0.00101921
804	-197	T	0.000643635	0.000299255	0.000640976	0.000443642	0.000833758	0.000248464	0.001055512
805	-196	G	0.000666508	0.000295823	0.000675768	0.000477951	0.000855213	0.00025816	0.001062315
806	-195	G	0.00075942	0.000279728	0.000796642	0.000600743	0.000893841	0.000353893	0.001147662
807	-194	T	0.000896094	0.000283782	0.000864354	0.000765068	0.001054401	0.000493745	0.001304385
808	-193	C	0.000952262	0.000297999	0.000872474	0.00080325	0.001141942	0.000570865	0.001385821
809	-192	A	0.000843416	0.000286575	0.000769213	0.00067172	0.001009821	0.000508546	0.00128428
810	-191	A	0.000628912	0.000258668	0.000596627	0.000452819	0.00072274	0.000345733	0.001064823
811	-190	G	0.000458226	0.000245901	0.000454024	0.000288404	0.000491624	0.000211144	0.000892809
812	-189	A	0.000435034	0.000255856	0.000405379	0.000235165	0.000504187	0.000201085	0.000882811
813	-188	G	0.00056126	0.000300087	0.000453337	0.000333971	0.000719438	0.000307553	0.00105101
814	-187	T	0.000760125	0.000370976	0.000635561	0.000473905	0.00099839	0.00042371	0.001326568
815	-186	G	0.000918938	0.000418916	0.000804608	0.000606791	0.001165789	0.000513999	0.001563382
816	-185	T	0.000938708	0.000404778	0.000867393	0.000675774	0.00112648	0.000480683	0.001592038
817	-184	A	0.00078957	0.000327664	0.000769936	0.000624574	0.000878182	0.000367707	0.001339458
818	-183	A	0.000541663	0.00021903	0.000533173	0.000474375	0.000564944	0.000238346	0.000914978
819	-182	A	0.000309468	0.000123031	0.000303486	0.000269141	0.000321644	0.000142797	0.00052165
820	-181	A	0.000166595	7.42E-05	0.000152548	0.000112695	0.000196656	9.34E-05	0.000290301
821	-180	G	0.000118214	6.92E-05	0.000118052	7.17E-05	0.000158779	2.84E-05	0.000216193
822	-179	C	0.000135244	7.78E-05	0.000155046	0.000105672	0.000179112	3.29E-06	0.000221738
823	-178	T	0.000191711	0.000104915	0.000210166	0.000170557	0.000244823	5.58E-06	0.000310626
824	-177	T	0.000267256	0.000157253	0.000264264	0.000220237	0.000322929	2.39E-05	0.000503113
825	-176	T	0.000336168	0.000202411	0.000310861	0.000239245	0.00043061	6.13E-05	0.000648077
826	-175	T	0.000373989	0.000216945	0.000340968	0.000233252	0.00051086	0.000109078	0.00068808
827	-174	T	0.000374233	0.000206587	0.000341597	0.000212662	0.000533502	0.000146111	0.000648939
828	-173	G	0.000348492	0.000187006	0.000315997	0.000190201	0.000500066	0.000157404	0.00059186
829	-172	A	0.000309289	0.000165566	0.000279693	0.000167344	0.00043474	0.000144936	0.000535093
830	-171	A	0.000262015	0.000137503	0.000240634	0.000146404	0.00035963	0.000121709	0.000454822
831	-170	C	0.000208839	9.59E-05	0.000195687	0.000130246	0.000282109	0.000106049	0.000336262
832	-169	A	0.000156514	4.75E-05	0.000143391	0.000124291	0.000189935	0.000104979	0.00022395
833	-168	G	0.000113484	2.59E-05	0.000110491	0.000101258	0.000125495	7.79E-05	0.000153341
834	-167	A	8.52E-05	4.20E-05	9.16E-05	5.32E-05	0.000120777	2.86E-05	0.000128583
835	-166	G	7.35E-05	4.82E-05	7.35E-05	4.78E-05	9.60E-05	6.03E-06	0.000145531
836	-165	A	7.59E-05	5.54E-05	6.95E-05	5.85E-05	8.48E-05	1.00E-06	0.000170848
837	-164	G	8.41E-05	7.19E-05	7.75E-05	3.30E-05	0.0001183	1.63E-06	0.000197902
838	-163	C	8.59E-05	7.95E-05	7.74E-05	1.96E-05	0.000132165	4.14E-06	0.000205586
839	-162	A	7.74E-05	6.80E-05	7.09E-05	2.72E-05	0.000111742	1.00E-06	0.000183339
840	-161	T	6.88E-05	4.65E-05	6.84E-05	5.28E-05	7.29E-05	5.58E-06	0.000148681
841	-160	T	7.46E-05	4.17E-05	7.96E-05	4.19E-05	9.86E-05	2.39E-05	0.000130283
842	-159	T	9.53E-05	5.60E-05	0.000102392	6.96E-05	0.000128726	6.91E-06	0.000164008
843	-158	C	0.000119279	6.28E-05	0.000125705	0.000108545	0.000152174	7.86E-06	0.000192585
844	-157	C	0.000138056	5.56E-05	0.000149267	0.000137166	0.000168223	3.23E-05	0.000189784
845	-156	G	0.000153931	5.28E-05	0.000150034	0.000130354	0.000179479	7.80E-05	0.00023246
846	-155	G	0.000172847	7.43E-05	0.000156836	0.000137829	0.000206647	7.77E-05	0.000290993
847	-154	C	0.000197083	0.000105967	0.000170876	0.000163639	0.000242419	5.04E-05	0.000362824
848	-153	A	0.000226955	0.000135996	0.000188996	0.000170088	0.000289107	5.36E-05	0.000443865
849	-152	G	0.000263436	0.000160065	0.000203403	0.000176608	0.000337261	9.64E-05	0.000527889
850	-151	C	0.00030203	0.00017157	0.000216135	0.000190878	0.000371655	0.00017537	0.000598583
851	-150	A	0.000329078	0.000169125	0.000263517	0.000219287	0.00038182	0.000187883	0.000633753
852	-149	G	0.00033003	0.000162802	0.000294453	0.00021054	0.000371754	0.000188654	0.000622528
853	-148	A	0.000297276	0.000154152	0.00023682	0.000206471	0.000355189	0.000154208	0.000564809
854	-147	G	0.000235885	0.000132059	0.000180828	0.000149128	0.000288618	0.000126701	0.000463846
855	-146	A	0.00016346	9.74E-05	0.000130586	0.000107183	0.000197869	6.59E-05	0.000334026
856	-145	G	0.000104944	6.24E-05	0.000109384	6.38E-05	0.000119857	3.07E-05	0.000208201
857	-144	A	8.08E-05	3.23E-05	8.43E-05	5.57E-05	0.000102822	3.99E-05	0.000121376
858	-143	C	9.72E-05	1.33E-05	9.99E-05	8.94E-05	0.000106358	7.69E-05	0.000111951
859	-142	C	0.000142976	3.18E-05	0.000142446	0.000127196	0.000165104	9.57E-05	0.000182543
860	-141	T	0.000197922	5.82E-05	0.000197253	0.000155511	0.00023552	0.000126114	0.000277039
861	-140	G	0.000242046	9.62E-05	0.00020611	0.000163417	0.00032824	0.000159308	0.000362611
862	-139	A	0.000259368	0.000132073	0.000226875	0.000172014	0.0003722	0.000103745	0.000424344
863	-138	A	0.000243493	0.000139183	0.000218291	0.000168038	0.000359527	5.53E-05	0.00041115
864	-137	A	0.000201932	0.000113215	0.000190217	0.000136068	0.000267962	5.24E-05	0.000366843
865	-136	A	0.00015445	7.66E-05	0.000145312	9.63E-05	0.000174438	8.29E-05	0.000289021
866	-135	A	0.000119374	5.19E-05	0.000110072	9.50E-05	0.000127702	5.98E-05	0.000212667
867	-134	G	0.000100961	4.09E-05	0.000107192	7.23E-05	0.00011177	5.20E-05	0.000165515
868	-133	C	9.05E-05	4.19E-05	8.35E-05	5.97E-05	0.000123649	4.27E-05	0.000144527
869	-132	A	8.17E-05	4.65E-05	6.74E-05	4.52E-05	0.000121264	3.68E-05	0.000141861
870	-131	A	8.14E-05	4.81E-05	7.50E-05	5.16E-05	0.000119619	1.87E-05	0.000141622
871	-130	T	0.000103651	4.73E-05	0.000103896	7.95E-05	0.000127189	3.54E-05	0.000172363
872	-129	T	0.000157906	4.37E-05	0.000148451	0.000128137	0.000176832	0.000111992	0.000230886
873	-128	T	0.000238415	4.68E-05	0.000225741	0.000208202	0.000272192	0.000184529	0.000304449
874	-127	T	0.000322249	6.45E-05	0.000329366	0.000279746	0.000373531	0.000233178	0.000390124
875	-126	T	0.000382769	8.12E-05	0.000395429	0.000343122	0.000443074	0.000253165	0.000467949
876	-125	C	0.000407565	8.98E-05	0.000429669	0.000385766	0.000469673	0.000245805	0.000486109
877	-124	T	0.000401217	9.57E-05	0.000422368	0.000382516	0.000464085	0.00022575	0.000489592
878	-123	G	0.000371068	0.000111234	0.00037248	0.000319857	0.000436275	0.00020176	0.000519835
879	-122	G	0.000316613	0.000127971	0.000294061	0.000231781	0.000382939	0.000169376	0.000518596
880	-121	A	0.000240784	0.000121185	0.000201906	0.000153613	0.000305619	0.000125761	0.000437428
881	-120	A	0.000161111	9.20E-05	0.000117465	9.84E-05	0.000229964	8.18E-05	0.000290478
882	-119	T	9.83E-05	6.65E-05	6.74E-05	5.47E-05	0.000125711	4.62E-05	0.000213416
883	-118	T	5.95E-05	5.32E-05	4.66E-05	4.16E-05	4.95E-05	9.80E-06	0.000163712
884	-117	T	3.82E-05	3.73E-05	3.38E-05	1.63E-05	4.04E-05	1.00E-06	0.000107346
885	-116	C	2.84E-05	2.05E-05	2.91E-05	1.18E-05	4.44E-05	3.84E-06	5.29E-05
886	-115	A	3.09E-05	1.80E-05	3.25E-05	2.01E-05	3.73E-05	7.00E-06	5.89E-05
887	-114	G	4.44E-05	3.00E-05	5.59E-05	2.05E-05	6.64E-05	3.29E-06	7.27E-05
888	-113	C	5.98E-05	4.63E-05	6.58E-05	2.56E-05	8.38E-05	1.00E-06	0.000124202
889	-112	T	6.75E-05	5.82E-05	6.45E-05	2.38E-05	9.24E-05	3.29E-06	0.000160459
890	-111	G	6.66E-05	5.94E-05	5.75E-05	2.08E-05	8.79E-05	1.00E-05	0.000168228
891	-110	T	7.09E-05	5.18E-05	6.16E-05	4.32E-05	8.96E-05	8.36E-06	0.00015797
892	-109	T	9.80E-05	5.90E-05	0.000113672	6.14E-05	0.000146395	7.36E-06	0.000152152
893	-108	T	0.000148382	0.000108542	0.000146939	8.56E-05	0.000191461	6.00E-06	0.000318996
894	-107	C	0.000196487	0.000166643	0.000171182	0.000104664	0.000242148	4.00E-06	0.000484264
895	-106	C	0.000209894	0.00018759	0.000180058	0.000104175	0.000251853	2.42E-06	0.000542165
896	-105	A	0.000184327	0.00015297	0.000177481	8.66E-05	0.000221874	1.07E-05	0.000447362
897	-104	A	0.000151973	9.52E-05	0.000147053	7.11E-05	0.000230002	4.53E-05	0.000268955
898	-103	A	0.000147028	7.68E-05	0.00012473	0.000113912	0.000166216	5.95E-05	0.000282862
899	-102	C	0.000169213	8.03E-05	0.000170859	0.000103082	0.000222677	7.62E-05	0.000276927
900	-101	T	0.000193157	7.46E-05	0.000210794	0.000141918	0.000223231	9.29E-05	0.000298081
901	-100	C	0.000201717	7.17E-05	0.000199268	0.000171285	0.000224498	0.000100576	0.000316323
902	-99	A	0.000199374	6.39E-05	0.000213186	0.000168344	0.000227647	9.98E-05	0.000284238
903	-98	A	0.000192548	5.38E-05	0.000205089	0.000181804	0.000226352	9.43E-05	0.000243284
904	-97	T	0.00017522	5.56E-05	0.000178223	0.000156004	0.000208565	8.39E-05	0.000243693
905	-96	A	0.000145636	5.59E-05	0.00013531	0.000118486	0.00018567	6.81E-05	0.000219799
906	-95	A	0.000119081	6.22E-05	0.00010331	8.39E-05	0.000136418	5.36E-05	0.000229489
907	-94	G	0.000111926	9.17E-05	6.41E-05	5.30E-05	0.000146867	4.73E-05	0.000272245
908	-93	T	0.000118662	0.000116623	6.30E-05	5.74E-05	0.000168741	1.02E-05	0.000316267
909	-92	A	0.00011823	0.000110506	7.43E-05	6.45E-05	0.000164525	1.00E-06	0.000303861
910	-91	T	9.84E-05	7.57E-05	7.93E-05	6.79E-05	0.000128778	1.00E-06	0.000221328
911	-90	C	6.76E-05	3.76E-05	7.27E-05	6.30E-05	8.13E-05	1.00E-06	0.00011517
912	-89	T	4.11E-05	2.18E-05	4.51E-05	3.75E-05	5.50E-05	1.24E-06	6.22E-05
913	-88	T	2.56E-05	2.06E-05	2.54E-05	8.57E-06	4.19E-05	2.18E-06	5.00E-05
914	-87	C	1.94E-05	1.83E-05	1.60E-05	4.39E-06	3.34E-05	1.00E-06	4.38E-05
915	-86	T	2.05E-05	1.83E-05	1.60E-05	7.60E-06	3.13E-05	1.00E-06	4.88E-05
916	-85	A	2.75E-05	2.39E-05	2.59E-05	1.06E-05	3.64E-05	1.00E-06	6.70E-05
917	-84	G	3.70E-05	3.30E-05	3.66E-05	1.28E-05	4.73E-05	1.00E-06	9.19E-05
918	-83	C	4.40E-05	3.88E-05	4.28E-05	1.76E-05	5.45E-05	1.00E-06	0.000109626
919	-82	A	4.68E-05	3.68E-05	4.55E-05	2.89E-05	5.24E-05	1.00E-06	0.000110831
920	-81	A	4.87E-05	3.30E-05	5.11E-05	3.46E-05	5.76E-05	1.00E-06	0.000100462
921	-80	G	5.47E-05	3.65E-05	6.59E-05	2.71E-05	8.07E-05	4.77E-06	9.20E-05
922	-79	A	6.84E-05	3.96E-05	8.45E-05	3.62E-05	9.81E-05	1.47E-05	0.000104075
923	-78	G	9.15E-05	3.79E-05	9.95E-05	7.41E-05	0.000112837	3.00E-05	0.000136887
924	-77	G	0.000122484	3.92E-05	0.000131862	0.000107639	0.000144066	5.62E-05	0.000167288
925	-76	G	0.000154263	4.77E-05	0.000158002	0.000121674	0.000177841	9.22E-05	0.000223374
926	-75	A	0.000174164	5.73E-05	0.000155025	0.000140735	0.000188819	0.000120962	0.000277916
927	-74	A	0.000171719	6.17E-05	0.00016071	0.000126028	0.000188136	0.000115689	0.000281457
928	-73	T	0.000152026	5.56E-05	0.000141149	0.000114864	0.000181802	8.97E-05	0.000238723
929	-72	A	0.000139475	3.46E-05	0.000131158	0.000110074	0.000166942	0.000106963	0.000185654
930	-71	G	0.000162472	1.87E-05	0.000165755	0.000152447	0.000177425	0.000133022	0.000180978
931	-70	G	0.000227349	5.01E-05	0.000223788	0.000188063	0.000265918	0.000169182	0.000291218
932	-69	T	0.000316768	9.08E-05	0.000317249	0.000237832	0.000384226	0.000215794	0.000432403
933	-68	G	0.000425491	0.000146302	0.000415417	0.000301831	0.00049685	0.000282566	0.000651585
934	-67	G	0.000568473	0.000220346	0.00050636	0.000397862	0.000654266	0.000383485	0.000949368
935	-66	G	0.000736212	0.000295626	0.000662635	0.000549602	0.000786414	0.000470495	0.001281909
936	-65	A	0.000857815	0.000345063	0.000789657	0.000646902	0.000857129	0.000568385	0.001520253
937	-64	A	0.000848806	0.000350667	0.000745971	0.000657053	0.000827563	0.000581298	0.001537425
938	-63	A	0.000706181	0.0003161	0.000597845	0.000549677	0.000681898	0.000466924	0.001330936
939	-62	A	0.000523838	0.000259865	0.000478477	0.000379216	0.000499407	0.000305021	0.001028542
940	-61	A	0.000400237	0.00019787	0.000380948	0.000275267	0.000403466	0.00021841	0.000770103
941	-60	A	0.000358887	0.000138709	0.00034064	0.000266507	0.000381029	0.000224594	0.000611158
942	-59	A	0.00036855	9.37E-05	0.000350497	0.000325848	0.000377325	0.000265144	0.000541261
943	-58	A	0.000402425	7.27E-05	0.000384918	0.000360175	0.000403544	0.000340881	0.000542154
944	-57	A	0.000457758	7.50E-05	0.000444894	0.000413266	0.00045185	0.000396798	0.000603071
945	-56	A	0.000523341	9.51E-05	0.000514403	0.000451524	0.000542917	0.000435743	0.000692514
946	-55	A	0.000562821	0.000114817	0.000553774	0.000473902	0.000609172	0.000443364	0.000751097
947	-54	G	0.000543034	0.000120725	0.00053369	0.00045963	0.000602721	0.000400594	0.000729552
948	-53	A	0.000472272	0.000115202	0.000460732	0.000404046	0.000551267	0.000318635	0.000626937
949	-52	G	0.000402367	0.000118309	0.000431824	0.000312798	0.000497122	0.000240112	0.00051843
950	-51	A	0.000385359	0.000150633	0.000373212	0.000271549	0.000503497	0.00020774	0.000573401
951	-50	T	0.000422272	0.000198797	0.000348487	0.000281101	0.000560009	0.000232646	0.000714858
952	-49	T	0.000457276	0.000219634	0.000351261	0.000301207	0.000590153	0.000284463	0.000802367
953	-48	T	0.000434872	0.000184701	0.000349885	0.000324459	0.00052962	0.000268291	0.000735657
954	-47	C	0.000358486	0.000117704	0.000310524	0.000294032	0.000402043	0.000245349	0.000563437
955	-46	G	0.000293598	8.53E-05	0.000263833	0.000249961	0.000282329	0.00023608	0.000464009
956	-45	G	0.000304732	0.000142715	0.00024409	0.000230633	0.0003242	0.000188365	0.000574797
957	-44	T	0.000397575	0.000253473	0.000285302	0.000270159	0.000462199	0.000170632	0.000857938
958	-43	T	0.000524374	0.000356929	0.000380275	0.000329666	0.000645367	0.000186431	0.001152738
959	-42	T	0.000643533	0.000414469	0.000485178	0.000404635	0.000809178	0.000240319	0.001355556
960	-41	C	0.000752706	0.000419162	0.000593565	0.000492563	0.000901578	0.000377663	0.001488294
961	-40	T	0.00086029	0.000395837	0.000704554	0.000637701	0.00092302	0.00053492	0.001606455
962	-39	T	0.000943063	0.000389349	0.000891502	0.00074699	0.00090472	0.000577166	0.001690263
963	-38	T	0.000953983	0.000402402	0.000868235	0.000708634	0.001021333	0.000565088	0.001694539
964	-37	C	0.000873291	0.00040545	0.000780882	0.000636901	0.000912948	0.000497025	0.001635078
965	-36	T	0.000730359	0.000418965	0.000620364	0.000537342	0.000661359	0.000395479	0.001561255
966	-35	T	0.000578851	0.00044767	0.000439242	0.000339746	0.000498257	0.000293669	0.00147644
967	-34	T	0.000453098	0.000439405	0.000328465	0.00023183	0.000392796	0.000122355	0.001325444
968	-33	T	0.000354305	0.000372402	0.000226073	0.0001707	0.000365667	3.53E-05	0.001073967
969	-32	T	0.000265952	0.000271609	0.000155167	0.000124678	0.000345757	7.87E-06	0.000753712
970	-31	T	0.000180348	0.000171142	0.000112351	8.11E-05	0.000284645	1.00E-06	0.000443636
971	-30	A	0.000106059	9.31E-05	7.41E-05	5.05E-05	0.000176802	1.00E-06	0.00023346
972	-29	C	5.61E-05	5.20E-05	4.19E-05	3.14E-05	6.49E-05	1.00E-06	0.000151526
973	-28	T	3.18E-05	3.86E-05	2.05E-05	1.60E-05	2.43E-05	1.00E-06	0.000108581
974	-27	G	2.16E-05	2.98E-05	1.52E-05	4.48E-06	1.64E-05	1.00E-06	8.06E-05
975	-26	C	1.60E-05	1.76E-05	1.36E-05	3.67E-06	1.72E-05	1.00E-06	4.88E-05
976	-25	T	1.16E-05	9.49E-06	1.28E-05	2.73E-06	1.93E-05	1.00E-06	2.20E-05
977	-24	T	8.69E-06	9.09E-06	5.09E-06	1.94E-06	1.43E-05	1.00E-06	2.26E-05
978	-23	G	6.53E-06	7.57E-06	2.50E-06	1.06E-06	1.16E-05	1.00E-06	1.80E-05
979	-22	T	4.77E-06	4.76E-06	2.44E-06	1.30E-06	8.68E-06	1.00E-06	1.10E-05
980	-21	T	4.14E-06	3.47E-06	3.19E-06	1.35E-06	6.08E-06	1.00E-06	9.66E-06
981	-20	G	5.10E-06	4.31E-06	4.59E-06	1.55E-06	6.92E-06	1.00E-06	1.22E-05
982	-19	C	7.83E-06	6.48E-06	7.72E-06	2.05E-06	1.22E-05	1.00E-06	1.68E-05
983	-18	T	1.29E-05	1.33E-05	9.71E-06	2.64E-06	1.85E-05	1.00E-06	3.55E-05
984	-17	T	2.02E-05	2.98E-05	9.42E-06	2.90E-06	1.88E-05	1.00E-06	7.90E-05
985	-16	C	2.72E-05	4.94E-05	7.34E-06	2.53E-06	1.63E-05	1.00E-06	0.000127071
986	-15	T	2.94E-05	5.84E-05	5.86E-06	2.16E-06	1.25E-05	1.00E-06	0.0001483
987	-14	T	2.53E-05	4.94E-05	6.79E-06	1.94E-06	1.00E-05	1.00E-06	0.00012589
988	-13	C	1.75E-05	2.90E-05	6.91E-06	2.16E-06	1.20E-05	1.00E-06	7.60E-05
989	-12	T	1.06E-05	1.12E-05	7.67E-06	2.49E-06	1.38E-05	1.00E-06	3.05E-05
990	-11	T	6.64E-06	5.06E-06	7.04E-06	2.48E-06	9.11E-06	1.00E-06	1.40E-05
991	-10	T	5.10E-06	4.86E-06	3.42E-06	1.00E-06	9.41E-06	1.00E-06	1.12E-05
992	-9	T	4.59E-06	4.59E-06	2.45E-06	1.00E-06	8.46E-06	1.00E-06	1.07E-05
993	-8	A	4.61E-06	5.33E-06	1.73E-06	1.00E-06	6.99E-06	1.00E-06	1.37E-05
994	-7	A	5.08E-06	6.81E-06	1.46E-06	1.00E-06	6.23E-06	1.00E-06	1.79E-05
995	-6	G	5.65E-06	7.69E-06	1.68E-06	1.00E-06	6.81E-06	1.00E-06	2.02E-05
996	-5	A	6.44E-06	7.66E-06	3.02E-06	1.00E-06	9.17E-06	1.00E-06	2.01E-05
997	-4	T	8.23E-06	8.24E-06	6.57E-06	1.00E-06	1.42E-05	1.00E-06	1.93E-05
998	-3	A	1.13E-05	1.14E-05	1.05E-05	1.00E-06	2.09E-05	1.00E-06	2.37E-05
999	-2	G	1.44E-05	1.53E-05	1.13E-05	1.00E-06	2.60E-05	1.00E-06	3.46E-05
1000	-1	T	1.55E-05	1.67E-05	1.14E-05	1.00E-06	2.76E-05	1.00E-06	3.86E-05
1001	1	T	1.38E-05	1.48E-05	1.03E-05	1.00E-06	2.36E-05	1.00E-06	3.50E-05
1002	2	A	1.09E-05	1.20E-05	8.42E-06	1.00E-06	1.62E-05	1.00E-06	3.00E-05
1003	3	T	8.90E-06	1.11E-05	4.68E-06	1.00E-06	1.16E-05	1.00E-06	2.94E-05
1004	4	C	8.13E-06	1.18E-05	2.38E-06	1.00E-06	9.27E-06	1.00E-06	3.09E-05
1005	5	T	7.70E-06	1.13E-05	1.70E-06	1.00E-06	9.40E-06	1.00E-06	2.90E-05
1006	6	G	7.47E-06	9.57E-06	1.93E-06	1.00E-06	1.28E-05	1.00E-06	2.28E-05
1007	7	G	8.13E-06	1.02E-05	2.57E-06	1.00E-06	1.36E-05	1.00E-06	2.49E-05
1008	8	T	9.54E-06	1.32E-05	3.24E-06	1.00E-06	1.22E-05	1.00E-06	3.43E-05
1009	9	T	1.06E-05	1.41E-05	4.88E-06	1.63E-06	1.21E-05	1.00E-06	3.76E-05
1010	10	G	1.11E-05	1.13E-05	9.89E-06	2.44E-06	1.34E-05	1.00E-06	3.11E-05
1011	11	A	1.24E-05	1.23E-05	9.64E-06	2.80E-06	1.79E-05	1.00E-06	3.29E-05
1012	12	T	1.53E-05	1.98E-05	1.07E-05	3.34E-06	1.35E-05	1.00E-06	5.41E-05
1013	13	C	1.83E-05	2.32E-05	1.31E-05	3.68E-06	1.73E-05	1.00E-06	6.35E-05
1014	14	C	2.06E-05	1.88E-05	1.61E-05	9.58E-06	2.56E-05	1.00E-06	5.41E-05
1015	15	T	2.46E-05	1.37E-05	2.75E-05	1.97E-05	3.47E-05	1.00E-06	3.73E-05
1016	16	G	3.30E-05	3.03E-05	2.71E-05	1.61E-05	3.86E-05	1.00E-06	8.80E-05
1017	17	C	4.35E-05	5.32E-05	3.44E-05	9.73E-06	4.15E-05	1.00E-06	0.000145979
1018	18	C	4.92E-05	6.33E-05	3.66E-05	8.47E-06	4.68E-05	1.00E-06	0.000171718
1019	19	A	4.56E-05	5.35E-05	3.76E-05	8.50E-06	4.91E-05	1.00E-06	0.000145979
1020	20	G	3.58E-05	3.31E-05	3.80E-05	8.20E-06	4.81E-05	1.00E-06	8.80E-05
1021	21	T	2.84E-05	2.28E-05	3.30E-05	8.43E-06	4.54E-05	1.00E-06	5.35E-05
1022	22	A	3.14E-05	3.39E-05	2.34E-05	2.72E-06	5.30E-05	1.00E-06	8.23E-05
1023	23	G	4.62E-05	5.67E-05	2.86E-05	1.00E-06	7.21E-05	1.00E-06	0.000140494
1024	24	T	6.42E-05	8.16E-05	3.86E-05	1.00E-06	9.47E-05	1.00E-06	0.000205001
1025	25	C	7.25E-05	9.29E-05	4.37E-05	1.06E-06	0.00010522	1.00E-06	0.000234051
1026	26	A	6.55E-05	8.22E-05	4.15E-05	1.30E-06	9.61E-05	1.00E-06	0.000206879
1027	27	T	4.99E-05	5.86E-05	3.68E-05	1.75E-06	7.64E-05	1.00E-06	0.000145184
1028	28	A	3.84E-05	3.97E-05	3.41E-05	2.78E-06	6.76E-05	1.00E-06	9.03E-05
1029	29	T	3.94E-05	3.84E-05	3.72E-05	5.13E-06	6.39E-05	1.00E-06	9.36E-05
1030	30	G	5.32E-05	5.25E-05	5.18E-05	9.00E-06	7.50E-05	1.00E-06	0.000137352
1031	31	C	7.54E-05	7.09E-05	6.89E-05	1.81E-05	0.000112504	1.00E-06	0.000185458
1032	32	T	0.000100731	8.52E-05	8.22E-05	4.02E-05	0.00016353	4.14E-06	0.000218986
1033	33	T	0.000127854	9.51E-05	0.000112219	5.89E-05	0.000205778	1.67E-05	0.000247849
1034	34	G	0.000164059	0.000113905	0.000170512	7.08E-05	0.000228096	3.20E-05	0.000326486
1035	35	T	0.000217389	0.000147159	0.000226532	0.000115459	0.000282027	3.17E-05	0.000440603
1036	36	C	0.000278211	0.000180683	0.000271566	0.000174493	0.000329772	5.41E-05	0.000580713
1037	37	T	0.000314843	0.000198172	0.000298978	0.0002286	0.000316098	8.59E-05	0.000678229
1038	38	C	0.000298326	0.000186883	0.00025859	0.000233339	0.000283563	0.000101003	0.000654966
1039	39	A	0.000235613	0.000145847	0.000222037	0.000156827	0.000227684	9.40E-05	0.000510981
1040	40	A	0.000168626	9.33E-05	0.000157686	0.000108597	0.000183081	7.57E-05	0.000336894
1041	41	A	0.00014384	6.37E-05	0.000127816	0.000108119	0.000180531	6.76E-05	0.000240116
1042	42	G	0.000179287	6.33E-05	0.00017715	0.000129429	0.000226242	0.000103606	0.000261685
1043	43	A	0.00025361	6.43E-05	0.000248825	0.000228769	0.000269103	0.000165366	0.000360696
1044	44	T	0.000317984	8.55E-05	0.000288249	0.000270775	0.000365069	0.000223316	0.000452461
1045	45	T	0.000324384	0.000111755	0.000283286	0.00024436	0.000424384	0.000213842	0.000463088
1046	46	A	0.000263907	0.00011016	0.000231006	0.000197602	0.000347782	0.000134075	0.000414181
1047	47	A	0.00017613	9.06E-05	0.000160507	0.000121791	0.000225723	6.42E-05	0.000315214
1048	48	G	0.000112843	8.73E-05	0.000104533	5.73E-05	0.000126727	2.25E-05	0.000269875
1049	49	C	9.04E-05	0.000107941	6.07E-05	2.11E-05	9.88E-05	5.26E-06	0.000296205
1050	50	C	8.80E-05	0.000121984	4.82E-05	8.91E-06	9.58E-05	1.00E-06	0.000323092
1051	51	A	8.23E-05	0.000108769	5.07E-05	9.92E-06	9.12E-05	1.00E-06	0.000290209
1052	52	T	7.15E-05	7.85E-05	5.97E-05	1.64E-05	8.41E-05	1.00E-06	0.000214524
1053	53	G	6.78E-05	5.53E-05	6.11E-05	3.05E-05	9.99E-05	1.00E-06	0.000150592
1054	54	C	7.82E-05	5.15E-05	7.80E-05	5.06E-05	0.000114085	3.29E-06	0.000142193
1055	55	A	0.000106326	6.04E-05	0.00011768	7.12E-05	0.000136746	1.70E-05	0.000186828
1056	56	T	0.000160219	6.96E-05	0.000163407	0.000111205	0.000212909	6.66E-05	0.000244697
1057	57	G	0.000243676	6.96E-05	0.000219227	0.000193819	0.000291244	0.000175897	0.000347104
1058	58	T	0.000337008	7.52E-05	0.000333139	0.000303538	0.000349969	0.00024003	0.000466488
1059	59	C	0.000396265	0.000103451	0.000408699	0.000321107	0.000464476	0.000258392	0.000526822
1060	60	T	0.000386558	0.000119789	0.000408001	0.000281628	0.00049206	0.000242963	0.0005008
1061	61	A	0.000323795	0.000108711	0.000357443	0.000234362	0.000409719	0.00018023	0.000427174
1062	62	A	0.000267704	0.000100872	0.00031983	0.000223086	0.00033538	9.49E-05	0.000340253
1063	63	G	0.000264185	0.000120145	0.00032193	0.000243859	0.000328275	3.87E-05	0.000354373
1064	64	T	0.000300072	0.000144528	0.000358258	0.000286394	0.000378001	2.36E-05	0.000413295
1065	65	A	0.000323152	0.000147589	0.000370369	0.000309444	0.000418634	4.15E-05	0.000432854
1066	66	T	0.000314797	0.000118865	0.000351655	0.000301552	0.000391248	8.87E-05	0.000407467
1067	67	A	0.000321036	0.000109622	0.000303274	0.000266113	0.000373332	0.000178077	0.000491181
1068	68	A	0.000394215	0.000218073	0.00033851	0.000254678	0.000435218	0.00019737	0.00079671
1069	69	G	0.000513124	0.000358328	0.000457027	0.000284339	0.000550096	0.000180811	0.001175983
1070	70	C	0.000585628	0.000424967	0.000518359	0.000319567	0.000631839	0.000183717	0.001370365
1071	71	A	0.000542896	0.00037274	0.000471095	0.000305318	0.00061497	0.000181986	0.001220214
1072	72	A	0.000413619	0.000246204	0.000345573	0.00023366	0.000518309	0.000185945	0.000832379
1073	73	T	0.000288861	0.000140422	0.000255146	0.000180861	0.000412763	0.000140223	0.000461248
1074	74	T	0.000226593	0.000111981	0.00023987	0.000148279	0.000285843	7.82E-05	0.000382746
1075	75	T	0.000217778	0.000115188	0.000196239	0.000181356	0.000303435	4.39E-05	0.000354729
1076	76	A	0.000223366	0.000116436	0.000229302	0.000183841	0.000296363	3.18E-05	0.000362398
1077	77	T	0.000221784	0.000117043	0.00023284	0.000177558	0.000314424	2.74E-05	0.00033688
1078	78	A	0.000215446	0.00011276	0.000225203	0.000183517	0.000282867	2.31E-05	0.000347503
1079	79	C	0.000210096	0.000104649	0.000218917	0.00020171	0.00027045	1.87E-05	0.000320427
1080	80	A	0.000207366	0.000100634	0.000226566	0.000203918	0.000268251	1.61E-05	0.00029649
1081	81	G	0.000203276	9.97E-05	0.000226648	0.000196418	0.000265087	1.42E-05	0.000287881
1082	82	T	0.00018834	9.58E-05	0.000191942	0.000185935	0.000248994	1.25E-05	0.000281746
1083	83	G	0.00015469	8.27E-05	0.000163456	0.000132947	0.000197343	1.32E-05	0.000256562
1084	84	A	0.000109052	6.00E-05	0.00011825	7.79E-05	0.000131642	2.12E-05	0.000195975
1085	85	A	7.16E-05	3.61E-05	6.63E-05	4.31E-05	8.88E-05	3.53E-05	0.000129809
1086	86	A	6.08E-05	2.11E-05	6.01E-05	4.78E-05	6.80E-05	3.50E-05	9.50E-05
1087	87	C	7.93E-05	2.13E-05	7.72E-05	7.60E-05	9.07E-05	4.39E-05	0.00010656
1088	88	T	0.00011263	4.31E-05	0.000107716	8.65E-05	0.000139786	5.65E-05	0.000173946
1089	89	G	0.000140861	6.89E-05	0.000136215	9.22E-05	0.000180565	5.72E-05	0.000242632
1090	90	C	0.00015012	7.84E-05	0.000147831	9.73E-05	0.000199056	4.85E-05	0.000259923
1091	91	G	0.000139229	6.81E-05	0.000140651	0.000104264	0.000191035	3.70E-05	0.000217156
1092	92	A	0.000119229	5.49E-05	0.00013314	9.63E-05	0.000155209	2.65E-05	0.00017603
1093	93	A	0.00010678	5.79E-05	0.000111541	7.95E-05	0.00013903	1.74E-05	0.000183195
1094	94	T	0.000118182	8.93E-05	0.000108414	7.34E-05	0.000139182	9.59E-06	0.000271436
1095	95	G	0.000172473	0.000165908	0.000145938	9.28E-05	0.000168436	4.77E-06	0.000487221
1096	96	G	0.000279122	0.000280305	0.000236316	0.000158129	0.000243735	4.77E-06	0.000819061
1097	97	C	0.000416186	0.000390408	0.000346819	0.000252619	0.000396742	1.02E-05	0.00115865
1098	98	T	0.000566674	0.000456708	0.000497971	0.000386681	0.000575168	4.25E-05	0.001411077
1099	99	C	0.000752254	0.000482011	0.000664905	0.00058545	0.000821569	0.000144876	0.001606083
1100	100	A	0.000990092	0.000505063	0.00086982	0.000807014	0.001155225	0.000332798	0.001831675
1101	101	T	0.001203438	0.000531062	0.00106882	0.000937901	0.001475173	0.000539675	0.002038426
1102	102	T	0.001234879	0.000499802	0.001137306	0.000913939	0.001518306	0.000646179	0.002003692
1103	103	A	0.001018382	0.00037219	0.000977259	0.000735601	0.001216576	0.000609891	0.001594489
1104	104	A	0.000682128	0.000204848	0.000646958	0.000532193	0.000818857	0.000451986	0.000976771
1105	105	A	0.000421992	0.000155935	0.000396153	0.000311827	0.000490536	0.000257514	0.00067642
1106	106	T	0.00030782	0.000202679	0.000191836	0.000171264	0.000453685	0.000159203	0.000598669
1107	107	C	0.000272091	0.000188337	0.00017194	0.000141536	0.000423646	0.000124422	0.000525294
1108	108	A	0.000233627	0.00012078	0.000220896	0.000134449	0.000316233	0.000103892	0.000402434
1109	109	G	0.000181184	9.54E-05	0.00016162	0.000119887	0.000209604	8.34E-05	0.000348905
1110	110	T	0.000135939	0.000117931	9.02E-05	7.14E-05	0.000146977	4.22E-05	0.000361979
1111	111	T	9.98E-05	0.000104967	7.32E-05	2.58E-05	0.000123973	1.02E-05	0.000291426
1112	112	A	7.03E-05	6.16E-05	6.10E-05	2.97E-05	9.60E-05	1.00E-06	0.00017217
1113	113	T	5.19E-05	2.78E-05	6.07E-05	4.58E-05	6.68E-05	1.00E-06	7.90E-05
1114	114	C	4.75E-05	3.57E-05	5.20E-05	2.16E-05	6.62E-05	1.00E-06	9.77E-05
1115	115	G	5.05E-05	4.40E-05	5.77E-05	1.32E-05	6.95E-05	1.00E-06	0.000114812
1116	116	T	5.19E-05	3.97E-05	6.35E-05	1.89E-05	7.71E-05	1.00E-06	9.77E-05
1117	117	T	5.07E-05	3.07E-05	6.01E-05	3.50E-05	7.16E-05	1.00E-06	8.10E-05
1118	118	T	5.10E-05	3.34E-05	5.98E-05	3.22E-05	6.58E-05	1.00E-06	9.48E-05
1119	119	A	5.29E-05	4.70E-05	4.92E-05	1.31E-05	9.18E-05	1.00E-06	0.000110904
1120	120	T	5.17E-05	5.34E-05	4.19E-05	5.84E-06	8.63E-05	1.00E-06	0.000130416
1121	121	T	4.48E-05	4.59E-05	3.99E-05	4.29E-06	7.34E-05	1.00E-06	0.000110904
1122	122	T	3.60E-05	3.39E-05	3.72E-05	4.54E-06	6.50E-05	1.00E-06	7.28E-05
1123	123	G	3.19E-05	3.26E-05	2.56E-05	6.34E-06	4.70E-05	1.00E-06	8.54E-05
1124	124	A	3.55E-05	3.78E-05	2.71E-05	5.49E-06	5.26E-05	1.00E-06	9.86E-05
1125	125	T	4.49E-05	4.06E-05	4.66E-05	1.11E-05	6.40E-05	1.00E-06	0.000106329
1126	126	A	5.61E-05	4.49E-05	7.15E-05	1.78E-05	8.08E-05	1.00E-06	0.000108929
1127	127	G	6.46E-05	5.20E-05	7.84E-05	1.93E-05	0.00010376	1.00E-06	0.000117999
1128	128	T	6.62E-05	5.38E-05	7.97E-05	1.80E-05	0.000106869	1.00E-06	0.00012332
1129	129	T	5.95E-05	4.74E-05	7.48E-05	1.71E-05	9.32E-05	1.00E-06	0.000108971
1130	130	C	4.82E-05	3.78E-05	5.32E-05	1.90E-05	7.04E-05	1.00E-06	9.80E-05
1131	131	C	3.89E-05	3.00E-05	3.51E-05	2.02E-05	5.74E-05	1.00E-06	8.22E-05
1132	132	T	3.81E-05	2.45E-05	4.66E-05	2.34E-05	5.05E-05	1.00E-06	6.69E-05
1133	133	T	5.06E-05	2.60E-05	5.77E-05	5.16E-05	5.95E-05	1.00E-06	7.74E-05
1134	134	T	7.76E-05	5.14E-05	7.38E-05	5.99E-05	9.37E-05	3.29E-06	0.000159221
1135	135	A	0.000113606	9.64E-05	8.64E-05	7.23E-05	0.000123024	1.24E-05	0.000293536
1136	136	C	0.000146062	0.000136129	8.88E-05	8.64E-05	0.00015417	3.00E-05	0.000407172
1137	137	T	0.000162572	0.000146082	0.000100456	8.84E-05	0.000173023	4.93E-05	0.00044362
1138	138	A	0.00015984	0.000120003	0.000113273	9.74E-05	0.000174738	5.79E-05	0.000387277
1139	139	C	0.000145252	7.74E-05	0.000133785	0.000102881	0.000175558	4.93E-05	0.000272556
1140	140	A	0.000131913	6.21E-05	0.000144058	0.000100182	0.000180258	3.23E-05	0.00019318
1141	141	T	0.000138456	8.19E-05	0.000129397	8.44E-05	0.000201744	3.30E-05	0.000243647
1142	142	G	0.000185429	9.45E-05	0.000197808	0.00011113	0.000262428	6.59E-05	0.000284826
1143	143	G	0.000282807	0.000110528	0.000303083	0.000216457	0.000358228	0.000117362	0.000409123
1144	144	T	0.000411327	0.000142202	0.000392032	0.000329214	0.000533402	0.00021836	0.000576738
1145	145	A	0.000519989	0.000161887	0.000508545	0.000386389	0.000652518	0.000338628	0.000718038
1146	146	T	0.00055852	0.000151638	0.00055248	0.000443291	0.000669603	0.000384427	0.000746193
1147	147	A	0.000515023	0.000122565	0.000551698	0.000416942	0.000608609	0.000350242	0.000636895
1148	148	A	0.000423593	0.000107544	0.000465692	0.000338531	0.000487269	0.000280644	0.000538923
1149	149	C	0.000340499	0.000114182	0.00033559	0.000250113	0.000427523	0.000206993	0.000485037
1150	150	T	0.000311724	0.000123608	0.000300082	0.000251908	0.000408805	0.000131928	0.000457355
1151	151	G	0.000364683	0.000150556	0.000379678	0.00034773	0.000462676	9.05E-05	0.000510833
1152	152	T	0.000503164	0.000195005	0.000563749	0.000510627	0.000604393	0.000121427	0.000659195
1153	153	G	0.000687046	0.000225013	0.000785267	0.000676182	0.00081177	0.00024977	0.000841545
1154	154	G	0.000828195	0.000228627	0.000904844	0.000751567	0.000936159	0.000430891	0.001081514
1155	155	T	0.000836275	0.000214171	0.000847016	0.000685492	0.000952969	0.000560324	0.001143356
1156	156	A	0.000692807	0.000182154	0.00064701	0.000572312	0.00081308	0.000485851	0.00096112
1157	157	A	0.000474099	0.000141731	0.000441644	0.000388548	0.000591047	0.000298144	0.000651465
1158	158	T	0.000287539	0.000118117	0.000281083	0.000198053	0.000348691	0.000157579	0.000463887
1159	159	T	0.000185198	0.000113674	0.000152686	9.11E-05	0.000271636	8.08E-05	0.000343189
1160	160	C	0.000149464	0.000114674	0.000121855	5.73E-05	0.0002523	3.33E-05	0.000288201
1161	161	T	0.000137272	0.000109319	0.000125869	4.04E-05	0.000217696	2.85E-05	0.000283198
1162	162	A	0.000127068	9.00E-05	0.000127391	5.59E-05	0.000185428	2.28E-05	0.000248029
1163	163	G	0.000141305	6.78E-05	0.000123449	9.15E-05	0.000186579	7.06E-05	0.000241796
1164	164	A	0.00022196	0.000109556	0.000175892	0.000160236	0.000233204	0.000140501	0.000432152
1165	165	G	0.000376654	0.000236934	0.000246399	0.000230608	0.000497604	0.00019422	0.000766222
1166	166	C	0.000539751	0.000374991	0.000341177	0.000302696	0.00078879	0.00022886	0.001099428
1167	167	T	0.000605314	0.000432364	0.000388258	0.000330344	0.000923971	0.000228341	0.001213444
1168	168	A	0.000528528	0.00036587	0.000365424	0.000280612	0.000814144	0.00020053	0.001023734
1169	169	A	0.000373352	0.000224349	0.000309393	0.000202092	0.000554499	0.000148338	0.000670461
1170	170	T	0.000242671	0.000115185	0.000258987	0.000189278	0.000319678	5.81E-05	0.000373975
1171	171	A	0.000180185	0.000106382	0.000197499	0.000134649	0.000226359	1.24E-05	0.000323993
1172	172	C	0.000165982	0.00011242	0.000204442	9.52E-05	0.000213844	3.29E-06	0.000307934
1173	173	A	0.000184414	0.000104425	0.000210552	0.000121019	0.000261443	2.39E-05	0.00029193
1174	174	T	0.000277478	0.000119346	0.000295176	0.000206436	0.000350398	0.000100865	0.000427991
1175	175	G	0.00050816	0.000176652	0.000555978	0.000377547	0.000601397	0.000269792	0.000732604
1176	176	C	0.000860343	0.000250738	0.000870811	0.000696515	0.001077293	0.000507873	0.001128025
1177	177	T	0.001197492	0.000322226	0.001180944	0.00105522	0.001402861	0.000710845	0.001622072
1178	178	T	0.001335611	0.000369392	0.001391599	0.001171053	0.001501038	0.000758058	0.001837357
1179	179	A	0.001193237	0.000364256	0.001246577	0.001015395	0.001414072	0.000618152	0.001639875
1180	180	A	0.000866532	0.000306808	0.000885507	0.000722681	0.001104856	0.000381741	0.00120006
1181	181	A	0.000538402	0.000233287	0.000550124	0.000443343	0.00064059	0.000179447	0.000872221
1182	182	A	0.000326259	0.000178637	0.000305431	0.00026647	0.000370801	7.80E-05	0.000622601
1183	183	T	0.000228498	0.000144924	0.000195746	0.000157972	0.000273747	5.62E-05	0.000478176
1184	184	C	0.000184025	0.000113702	0.000161973	0.000114401	0.000224844	5.79E-05	0.000377953
1185	185	T	0.000148134	7.59E-05	0.00013794	0.000106597	0.000176394	5.39E-05	0.00027366
1186	186	C	0.000115038	4.06E-05	0.000113514	0.000100808	0.000127764	5.51E-05	0.000178965
1187	187	G	9.58E-05	1.91E-05	9.09E-05	8.36E-05	9.67E-05	8.06E-05	0.000132318
1188	188	A	9.71E-05	3.59E-05	8.84E-05	8.05E-05	0.000120594	4.88E-05	0.000147636
1189	189	C	0.00011407	6.19E-05	0.000105229	9.11E-05	0.000153541	2.11E-05	0.000196884
1190	190	C	0.000132726	7.09E-05	0.000136287	0.000119328	0.000162307	1.23E-05	0.000226825
1191	191	C	0.00014218	6.30E-05	0.000156504	0.00013875	0.000168956	2.45E-05	0.000209672
1192	192	T	0.000143208	5.52E-05	0.000161181	0.000119534	0.00016223	5.48E-05	0.000213882
1193	193	T	0.000143864	5.58E-05	0.000128216	0.00010301	0.000160952	9.68E-05	0.000243522
1194	194	T	0.000152576	5.79E-05	0.000152905	0.000120314	0.000163085	8.23E-05	0.000251448
1195	195	G	0.000173108	6.11E-05	0.000185428	0.000142796	0.000205497	7.69E-05	0.000250152
1196	196	G	0.000205225	6.75E-05	0.000217443	0.000169864	0.000259574	9.93E-05	0.000269565
1197	197	A	0.000245422	7.30E-05	0.000229637	0.000207471	0.000309469	0.000147252	0.000329845
1198	198	A	0.000287175	7.97E-05	0.000253216	0.00023621	0.000341137	0.000209875	0.000405759
1199	199	G	0.000321868	8.84E-05	0.000289814	0.000263493	0.000367863	0.000236551	0.00046643
1200	200	A	0.000339916	9.12E-05	0.000318441	0.000275292	0.000393155	0.00024229	0.000481358
1201	201	G	0.000334396	9.68E-05	0.000326367	0.000253986	0.000415548	0.000233009	0.000445498
1202	202	A	0.000300847	0.000109657	0.000312059	0.000225961	0.000398644	0.000150201	0.000405996
1203	203	T	0.000240965	0.000108217	0.000251912	0.00017717	0.000333886	7.90E-05	0.00034946
1204	204	G	0.000167319	8.51E-05	0.000178289	0.000122751	0.00022707	3.46E-05	0.000265183
1205	205	T	0.000101328	5.68E-05	0.000108919	8.00E-05	0.000119869	1.24E-05	0.00018382
1206	206	A	5.94E-05	3.95E-05	5.69E-05	5.16E-05	6.12E-05	3.29E-06	0.000126811
1207	207	T	4.29E-05	3.27E-05	3.85E-05	2.54E-05	5.66E-05	1.00E-06	9.56E-05
1208	208	T	4.17E-05	3.29E-05	4.13E-05	1.69E-05	6.67E-05	1.00E-06	8.24E-05
1209	209	T	4.44E-05	3.71E-05	4.60E-05	1.28E-05	7.34E-05	1.00E-06	8.92E-05
1210	210	A	4.63E-05	4.07E-05	4.59E-05	1.20E-05	7.52E-05	1.00E-06	9.94E-05
1211	211	T	4.66E-05	4.22E-05	4.45E-05	1.07E-05	7.70E-05	1.00E-06	0.00010228
1212	212	T	4.74E-05	4.14E-05	4.85E-05	1.13E-05	7.64E-05	1.00E-06	0.000101871
1213	213	A	5.28E-05	4.16E-05	6.01E-05	1.72E-05	7.68E-05	3.29E-06	0.000108007
1214	214	G	6.39E-05	4.45E-05	6.78E-05	2.60E-05	9.06E-05	1.24E-05	0.00012502
1215	215	A	7.61E-05	4.82E-05	7.18E-05	3.42E-05	0.00010829	2.75E-05	0.000143441
1216	216	T	8.16E-05	5.07E-05	8.12E-05	3.65E-05	0.000115976	3.00E-05	0.000148285
1217	217	A	7.59E-05	5.03E-05	7.96E-05	3.51E-05	0.000115346	1.34E-05	0.00013502
1218	218	A	6.15E-05	4.68E-05	6.05E-05	2.50E-05	0.000102246	4.07E-06	0.000114401
1219	219	A	4.58E-05	4.26E-05	3.59E-05	1.30E-05	8.04E-05	1.24E-06	0.000101495
1220	220	A	3.50E-05	4.20E-05	1.69E-05	4.80E-06	5.79E-05	1.00E-06	0.000103252
1221	221	A	3.05E-05	4.59E-05	7.47E-06	1.57E-06	4.07E-05	1.00E-06	0.000115893
1222	222	A	2.95E-05	5.01E-05	4.77E-06	1.00E-06	3.09E-05	1.00E-06	0.000127356
1223	223	T	2.90E-05	4.81E-05	7.66E-06	2.62E-06	2.64E-05	1.00E-06	0.000124147
1224	224	C	2.89E-05	3.82E-05	1.77E-05	2.30E-06	3.37E-05	1.00E-06	0.000101004
1225	225	A	3.10E-05	3.77E-05	1.46E-05	1.82E-06	5.65E-05	1.00E-06	8.80E-05
1226	226	A	3.50E-05	5.64E-05	1.15E-05	1.49E-06	3.42E-05	1.00E-06	0.000145979
1227	227	T	3.76E-05	6.87E-05	1.03E-05	1.67E-06	2.43E-05	1.00E-06	0.000176295
1228	228	G	3.71E-05	6.53E-05	1.23E-05	2.48E-06	2.49E-05	1.00E-06	0.000168829
1229	229	T	3.65E-05	5.82E-05	1.68E-05	3.75E-06	2.82E-05	1.00E-06	0.000152915
1230	230	C	4.00E-05	6.30E-05	2.10E-05	5.09E-06	2.84E-05	1.00E-06	0.000166203
1231	231	T	4.67E-05	8.01E-05	2.23E-05	6.04E-06	2.47E-05	1.00E-06	0.000208707
1232	232	T	5.08E-05	9.45E-05	1.90E-05	5.23E-06	2.15E-05	1.00E-06	0.000242632
1233	233	C	4.82E-05	9.27E-05	1.52E-05	3.73E-06	1.97E-05	1.00E-06	0.000236603
1234	234	G	4.31E-05	7.89E-05	1.51E-05	3.64E-06	2.20E-05	1.00E-06	0.000203104
1235	235	G	4.31E-05	6.81E-05	2.20E-05	6.06E-06	3.04E-05	1.00E-06	0.000179637
1236	236	A	5.02E-05	6.65E-05	3.73E-05	9.27E-06	4.34E-05	1.00E-06	0.000180254
1237	237	C	5.73E-05	6.50E-05	5.04E-05	1.29E-05	5.98E-05	1.00E-06	0.000178583
1238	238	T	5.65E-05	5.37E-05	5.70E-05	1.58E-05	7.15E-05	1.00E-06	0.000145979
1239	239	C	4.75E-05	3.69E-05	5.71E-05	1.70E-05	7.28E-05	1.00E-06	8.80E-05
1240	240	T	3.83E-05	2.79E-05	4.68E-05	1.50E-05	5.48E-05	2.89E-06	7.15E-05
1241	241	T	4.08E-05	2.65E-05	4.97E-05	1.89E-05	5.55E-05	6.88E-06	7.23E-05
1242	242	T	6.11E-05	3.77E-05	7.13E-05	3.57E-05	8.91E-05	6.00E-06	9.95E-05
1243	243	G	9.29E-05	6.21E-05	0.000101129	5.53E-05	0.000127479	4.00E-06	0.000174989
1244	244	A	0.000117269	8.04E-05	0.000129191	6.65E-05	0.000165367	2.18E-06	0.000220045
1245	245	T	0.000119281	7.91E-05	0.000136722	5.99E-05	0.000180497	9.99E-06	0.000202885
1246	246	G	0.000104358	5.97E-05	0.000117182	5.80E-05	0.000143744	2.49E-05	0.00017598
1247	247	A	9.23E-05	5.19E-05	0.00010011	7.03E-05	0.000115164	1.04E-05	0.00016288
1248	248	T	9.36E-05	7.46E-05	9.29E-05	3.62E-05	0.000150517	2.89E-06	0.000185838
1249	249	T	9.75E-05	9.00E-05	9.23E-05	1.95E-05	0.000162098	1.00E-06	0.000218653
1250	250	C	8.78E-05	8.07E-05	8.73E-05	1.46E-05	0.000152883	1.00E-06	0.000185838
1251	251	A	6.33E-05	5.53E-05	7.18E-05	1.18E-05	0.000108855	1.00E-06	0.000122174
1252	252	T	3.74E-05	3.19E-05	3.94E-05	9.26E-06	6.32E-05	1.00E-06	7.42E-05
1253	253	A	2.12E-05	2.02E-05	1.86E-05	3.19E-06	3.97E-05	1.00E-06	4.43E-05
1254	254	A	1.50E-05	1.59E-05	1.17E-05	1.00E-06	2.75E-05	1.00E-06	3.55E-05
1255	255	T	1.27E-05	1.41E-05	8.89E-06	1.00E-06	2.05E-05	1.00E-06	3.48E-05
1256	256	A	1.01E-05	1.21E-05	5.72E-06	1.00E-06	1.44E-05	1.00E-06	3.15E-05
1257	257	A	7.51E-06	9.89E-06	3.39E-06	1.00E-06	8.92E-06	1.00E-06	2.63E-05
1258	258	C	6.36E-06	8.98E-06	2.53E-06	1.00E-06	6.32E-06	1.00E-06	2.40E-05
1259	259	T	6.90E-06	9.59E-06	2.73E-06	1.00E-06	7.39E-06	1.00E-06	2.55E-05
1260	260	T	7.97E-06	1.05E-05	3.15E-06	1.00E-06	1.04E-05	1.00E-06	2.75E-05
1261	261	T	8.28E-06	1.04E-05	3.26E-06	1.00E-06	1.24E-05	1.00E-06	2.64E-05
1262	262	T	7.46E-06	8.93E-06	3.04E-06	1.00E-06	1.20E-05	1.00E-06	2.23E-05
1263	263	C	6.02E-06	6.86E-06	2.65E-06	1.00E-06	9.77E-06	1.00E-06	1.72E-05
1264	264	G	4.67E-06	5.21E-06	2.15E-06	1.00E-06	6.79E-06	1.00E-06	1.37E-05
1265	265	A	4.01E-06	5.07E-06	1.68E-06	1.00E-06	4.18E-06	1.00E-06	1.39E-05
1266	266	A	4.33E-06	6.68E-06	1.72E-06	1.00E-06	2.60E-06	1.00E-06	1.79E-05
1267	267	T	5.55E-06	8.79E-06	1.60E-06	1.00E-06	4.22E-06	1.00E-06	2.32E-05
1268	268	C	7.32E-06	1.00E-05	2.76E-06	1.00E-06	8.52E-06	1.00E-06	2.66E-05
1269	269	G	9.27E-06	1.04E-05	5.77E-06	1.06E-06	1.42E-05	1.00E-06	2.66E-05
1270	270	C	1.13E-05	1.10E-05	1.07E-05	1.35E-06	1.94E-05	1.00E-06	2.50E-05
1271	271	A	1.57E-05	1.27E-05	1.81E-05	4.00E-06	2.43E-05	1.00E-06	3.11E-05
1272	272	T	2.70E-05	2.19E-05	3.07E-05	8.06E-06	4.40E-05	1.00E-06	5.09E-05
1273	273	G	4.85E-05	4.39E-05	4.74E-05	1.16E-05	7.54E-05	1.00E-06	0.00011084
1274	274	G	7.65E-05	6.77E-05	7.39E-05	2.32E-05	0.00011398	1.00E-06	0.000176733
1275	275	C	0.000101578	7.61E-05	0.00010208	5.18E-05	0.000150177	1.00E-06	0.000203118
1276	276	C	0.000115385	6.77E-05	0.000121073	9.32E-05	0.000161088	1.00E-06	0.000190859
1277	277	T	0.00011743	6.74E-05	0.000124691	0.000102771	0.000150688	1.00E-06	0.000199379
1278	278	T	0.00011466	7.99E-05	0.000132237	5.82E-05	0.000172746	1.00E-06	0.000202747
1279	279	G	0.000117117	8.66E-05	0.000145416	4.79E-05	0.000172771	1.00E-06	0.00021352
1280	280	T	0.00013207	8.91E-05	0.000154279	7.49E-05	0.000187457	1.00E-06	0.000235871
1281	281	G	0.00015912	9.45E-05	0.000169777	0.000126864	0.000219946	1.00E-06	0.00026494
1282	282	C	0.000195825	0.00010522	0.0002401	0.000156944	0.000250867	1.29E-05	0.000298128
1283	283	T	0.000242531	0.000115881	0.000279817	0.000177424	0.000323993	6.06E-05	0.000352932
1284	284	G	0.000295296	0.00011241	0.000312483	0.000207389	0.000367626	0.000152354	0.00043609
1285	285	G	0.000340551	8.69E-05	0.000339765	0.000274596	0.000401667	0.000233174	0.00045543
1286	286	C	0.000360537	4.66E-05	0.000345285	0.000326467	0.000401307	0.000313177	0.000419297
1287	287	G	0.00034906	3.49E-05	0.000333072	0.000324398	0.00037653	0.000318315	0.000397376
1288	288	A	0.000315494	7.33E-05	0.000286595	0.000273879	0.000323968	0.000258384	0.000455325
1289	289	T	0.000272821	9.23E-05	0.000258662	0.000217286	0.000269498	0.000193379	0.00044962
1290	290	G	0.000231301	8.99E-05	0.000207504	0.000166746	0.000279914	0.000142011	0.000373577
1291	291	G	0.000199361	9.71E-05	0.000166341	0.000137316	0.000247333	0.00010337	0.000358145
1292	292	T	0.000177021	0.00010212	0.000144462	0.000126586	0.000192218	7.73E-05	0.000367144
1293	293	T	0.000153472	7.87E-05	0.000130738	0.000118164	0.000168601	6.77E-05	0.00029642
1294	294	C	0.000120702	3.78E-05	0.000111825	9.77E-05	0.000144516	7.58E-05	0.000176293
1295	295	A	8.57E-05	2.01E-05	8.79E-05	7.32E-05	9.78E-05	5.68E-05	0.000111923
1296	296	T	6.47E-05	4.02E-05	6.56E-05	3.11E-05	9.57E-05	1.73E-05	0.000114394
1297	297	T	6.37E-05	4.99E-05	6.16E-05	2.06E-05	0.000104874	8.54E-06	0.000124411
1298	298	C	7.38E-05	4.56E-05	7.70E-05	3.45E-05	0.000115118	2.05E-05	0.000120205
1299	299	A	8.51E-05	3.34E-05	8.44E-05	5.59E-05	0.000109528	5.14E-05	0.000126237
1300	300	A	9.41E-05	2.77E-05	0.000100225	7.44E-05	0.000112459	5.53E-05	0.000126663
1301	301	A	9.82E-05	3.64E-05	9.80E-05	7.21E-05	0.000109531	5.78E-05	0.000158752
1302	302	T	9.19E-05	4.06E-05	8.21E-05	6.53E-05	0.000107359	5.09E-05	0.000161108
1303	303	T	7.30E-05	3.40E-05	6.37E-05	5.47E-05	9.71E-05	3.03E-05	0.000120451
1304	304	T	4.82E-05	2.41E-05	4.91E-05	3.45E-05	6.09E-05	1.44E-05	8.23E-05
1305	305	C	2.86E-05	1.90E-05	2.76E-05	1.51E-05	3.87E-05	5.89E-06	5.75E-05
1306	306	T	1.96E-05	1.87E-05	1.46E-05	3.66E-06	3.65E-05	2.42E-06	4.21E-05
1307	307	G	1.79E-05	1.93E-05	1.36E-05	1.06E-06	3.24E-05	1.00E-06	4.39E-05
1308	308	C	1.76E-05	1.90E-05	1.46E-05	1.00E-06	2.97E-05	1.00E-06	4.41E-05
1309	309	C	1.56E-05	1.69E-05	1.08E-05	1.00E-06	2.98E-05	1.00E-06	3.73E-05
1310	310	C	1.40E-05	1.40E-05	8.97E-06	3.34E-06	2.51E-05	1.00E-06	3.33E-05
1311	311	T	1.64E-05	1.16E-05	1.30E-05	1.18E-05	2.36E-05	1.00E-06	3.29E-05
1312	312	A	2.39E-05	1.44E-05	3.14E-05	1.54E-05	3.29E-05	1.24E-06	3.62E-05
1313	313	T	3.29E-05	2.25E-05	4.10E-05	1.50E-05	4.99E-05	2.18E-06	5.41E-05
1314	314	C	3.69E-05	2.66E-05	4.41E-05	1.35E-05	5.78E-05	4.24E-06	6.35E-05
1315	315	A	3.43E-05	2.13E-05	3.87E-05	1.44E-05	5.29E-05	9.78E-06	5.47E-05
1316	316	A	3.03E-05	1.08E-05	2.96E-05	2.46E-05	3.22E-05	1.76E-05	4.94E-05
1317	317	C	3.13E-05	1.60E-05	3.29E-05	1.74E-05	4.31E-05	1.24E-05	5.09E-05
1318	318	T	3.65E-05	2.76E-05	4.24E-05	1.21E-05	5.62E-05	3.29E-06	6.78E-05
1319	319	T	4.05E-05	3.25E-05	4.60E-05	1.23E-05	6.46E-05	1.00E-06	7.81E-05
1320	320	T	4.50E-05	3.09E-05	4.72E-05	2.26E-05	6.83E-05	3.51E-06	8.22E-05
1321	321	C	6.19E-05	3.29E-05	6.00E-05	5.31E-05	6.89E-05	1.35E-05	0.000115353
1322	322	G	0.000104234	4.00E-05	9.66E-05	9.49E-05	0.000104969	5.36E-05	0.000176527
1323	323	A	0.000177848	3.71E-05	0.000164544	0.000158724	0.000172611	0.000153783	0.000252131
1324	324	T	0.000280484	7.07E-05	0.000282828	0.000220551	0.000322989	0.000201991	0.000379092
1325	325	G	0.000395666	0.000156326	0.000358935	0.000280293	0.000489862	0.000236543	0.000632001
1326	326	G	0.000490497	0.000225344	0.000422063	0.000308311	0.000664086	0.000280309	0.000803395
1327	327	T	0.000550896	0.000246088	0.000485917	0.000342457	0.000758283	0.000320984	0.000868849
1328	328	A	0.000653012	0.000265257	0.000649254	0.000418882	0.000815056	0.000376553	0.001030596
1329	329	G	0.000942603	0.000483831	0.000857734	0.000549134	0.001316103	0.000434087	0.001590899
1330	330	G	0.001463246	0.000951479	0.001378788	0.000613307	0.002247073	0.00052754	0.00259971
1331	331	A	0.00201047	0.001433591	0.001996887	0.000732561	0.003184905	0.000527911	0.003649103
1332	332	T	0.002237036	0.001636294	0.002253277	0.000818283	0.003548088	0.000472457	0.004123559
1333	333	A	0.001963158	0.001431179	0.001951433	0.0007642	0.003064867	0.000372033	0.00369958
1334	334	G	0.001348108	0.000960478	0.001289989	0.00058358	0.002043874	0.000255488	0.0026099
1335	335	T	0.0007316	0.000488248	0.000663651	0.000371763	0.00106746	0.000167426	0.001418344
1336	336	G	0.000345236	0.000181464	0.000311526	0.000222462	0.000487804	0.000125961	0.000583062
1337	337	G	0.000200514	5.76E-05	0.000189993	0.000162082	0.000232561	0.000133846	0.00028972
1338	338	C	0.000184108	5.74E-05	0.000168195	0.000153705	0.000216939	0.000113994	0.0002722
1339	339	C	0.000194188	6.45E-05	0.000187851	0.000147553	0.000225345	0.000122313	0.000295148
1340	340	T	0.000192116	6.70E-05	0.000188516	0.000145313	0.000232195	0.000109078	0.000288922
1341	341	A	0.000182228	6.90E-05	0.000191397	0.000167397	0.00021773	6.13E-05	0.00026336
1342	342	C	0.000180661	7.74E-05	0.000212573	0.000181854	0.000222754	2.84E-05	0.000232631
1343	343	C	0.000188774	8.81E-05	0.000212986	0.000170497	0.000233863	2.84E-05	0.000281086
1344	344	A	0.00019238	9.37E-05	0.000190533	0.000143036	0.000223396	6.82E-05	0.000343486
1345	345	T	0.000183221	8.49E-05	0.000153136	0.000134986	0.000196462	0.000110793	0.000342421
1346	346	G	0.000170761	8.64E-05	0.000147151	9.78E-05	0.000247961	9.08E-05	0.000276553
1347	347	G	0.000167783	0.000125652	0.000134791	9.18E-05	0.000174691	6.47E-05	0.000406998
1348	348	T	0.000169637	0.000155023	0.000108658	9.11E-05	0.000149785	7.17E-05	0.00047995
1349	349	T	0.000159085	0.000141645	9.59E-05	9.04E-05	0.000132454	8.48E-05	0.00044478
1350	350	T	0.000129386	9.22E-05	8.89E-05	8.56E-05	0.000113981	7.68E-05	0.000314922
1351	351	C	9.29E-05	3.87E-05	8.96E-05	7.43E-05	9.62E-05	4.80E-05	0.00016274
1352	352	A	6.82E-05	2.75E-05	7.35E-05	5.89E-05	8.38E-05	2.10E-05	9.98E-05
1353	353	A	6.47E-05	4.53E-05	7.78E-05	2.65E-05	9.30E-05	8.56E-06	0.000116608
1354	354	C	8.47E-05	7.05E-05	8.09E-05	2.36E-05	0.000140382	7.87E-06	0.000173882
1355	355	G	0.000127708	0.000113177	0.00010181	3.67E-05	0.000199272	2.02E-05	0.00029563
1356	356	G	0.000184834	0.00015878	0.000171719	5.15E-05	0.00026557	2.92E-05	0.000428162
1357	357	G	0.000234488	0.000184309	0.000222349	9.02E-05	0.000330639	3.31E-05	0.000516253
1358	358	T	0.00025529	0.00017793	0.000231156	0.000145898	0.000356435	3.19E-05	0.000521884
1359	359	A	0.000246674	0.000151616	0.000242998	0.000165752	0.000333457	3.10E-05	0.000459473
1360	360	A	0.000239179	0.000136493	0.000281194	0.000132597	0.000325717	5.45E-05	0.000394583
1361	361	C	0.00029016	0.000145805	0.000304428	0.000193202	0.000387236	8.79E-05	0.000473279
1362	362	G	0.000449227	0.000169706	0.000422497	0.000410611	0.000524666	0.000188584	0.000696415
1363	363	G	0.000708562	0.000202544	0.000707955	0.000633822	0.000807894	0.000394061	0.000991082
1364	364	G	0.00099904	0.00023136	0.001014868	0.000900223	0.001125521	0.000639938	0.001300154
1365	365	G	0.001237246	0.00024589	0.001273758	0.001121284	0.001352803	0.0008561	0.001570247
1366	366	A	0.00137341	0.0002666	0.001408186	0.001224008	0.001448338	0.001012195	0.001787556
1367	367	A	0.001383491	0.000316216	0.001314425	0.001147825	0.001505025	0.001092012	0.001919235
1368	368	T	0.001245349	0.000357152	0.001096193	0.001063986	0.001383533	0.000889105	0.001858041
1369	369	A	0.000974188	0.000328203	0.000849085	0.000808524	0.001117019	0.000621599	0.001524025
1370	370	A	0.000657724	0.000221463	0.000586605	0.000553941	0.000772721	0.000389421	0.001005899
1371	371	G	0.000406154	9.78E-05	0.000403111	0.000358201	0.000485399	0.000259224	0.000515418
1372	372	G	0.000268839	7.96E-05	0.000256331	0.000213096	0.00030682	0.00018155	0.000396487
1373	373	G	0.000224839	0.000121004	0.000231361	0.000144558	0.000244505	8.98E-05	0.000431951
1374	374	T	0.000233779	0.000150069	0.000207021	0.000137883	0.000275417	7.72E-05	0.000498407
1375	375	T	0.000271218	0.000182744	0.000210908	0.000153436	0.000320815	0.000110971	0.000602789
1376	376	C	0.0003144	0.000207259	0.000251199	0.000180904	0.000356137	0.000137064	0.000698346
1377	377	G	0.000338977	0.000191994	0.000301754	0.000233631	0.000367855	0.000138648	0.000690896
1378	378	A	0.000348698	0.000150842	0.000322452	0.000254861	0.000446959	0.000160612	0.000565883
1379	379	T	0.000370984	0.000163783	0.000326976	0.000274795	0.000405793	0.000212328	0.00067016
1380	380	T	0.000416552	0.000195891	0.000355681	0.000315561	0.000383941	0.00028407	0.000808335
1381	381	C	0.000458898	0.000180008	0.000381103	0.000369284	0.000446999	0.000340841	0.000816034
1382	382	C	0.000458497	0.000143798	0.0003949	0.000355962	0.000525062	0.000347193	0.000702556
1383	383	G	0.000403339	0.000131808	0.000345912	0.000310621	0.00049795	0.000284919	0.000595804
1384	384	G	0.000317952	0.000127568	0.000255427	0.000245481	0.000357012	0.000217103	0.000546715
1385	385	A	0.000245654	0.000110907	0.000207981	0.000186118	0.000262102	0.000145049	0.000453941
1386	386	G	0.000224109	9.13E-05	0.000203465	0.000197315	0.000233282	0.000110931	0.000388309
1387	387	A	0.000263552	9.94E-05	0.00027467	0.000179258	0.000310425	0.000152513	0.000409663
1388	388	G	0.000334629	0.000138759	0.000357364	0.000235046	0.0004222	0.000145084	0.000509874
1389	389	G	0.000384543	0.000179352	0.000394616	0.000251019	0.000513785	0.000151244	0.000610119
1390	390	G	0.000383857	0.000196156	0.000377457	0.000216616	0.000531603	0.000164826	0.000637416
1391	391	A	0.000360644	0.000181729	0.000339314	0.000240987	0.000503787	0.000127188	0.000591223
1392	392	G	0.000386311	0.000160367	0.000384265	0.000338265	0.000507821	0.000121988	0.000555411
1393	393	C	0.000505159	0.000171868	0.000526687	0.000465967	0.000633534	0.000200221	0.000662485
1394	394	C	0.000679739	0.000197519	0.000695892	0.000635089	0.000765682	0.000345131	0.000937754
1395	395	T	0.000805403	0.00019111	0.000830942	0.000739833	0.000896738	0.000489149	0.00105325
1396	396	G	0.000793928	0.000153964	0.000793795	0.000726353	0.000914784	0.000553427	0.000963564
1397	397	A	0.000648753	0.000111981	0.000627459	0.000590731	0.000697011	0.000508386	0.00083053
1398	398	G	0.000451339	7.85E-05	0.00043831	0.000399887	0.000469591	0.000372571	0.000591745
1399	399	A	0.00028476	6.03E-05	0.000294222	0.00027456	0.000300945	0.00018173	0.000367196
1400	400	A	0.000178919	5.31E-05	0.000192675	0.000172253	0.000214854	7.92E-05	0.000221271
1401	401	A	0.000122319	4.78E-05	0.00013027	0.000107521	0.000152849	4.02E-05	0.000172879
1402	402	C	9.75E-05	4.05E-05	0.000107778	7.58E-05	0.000122726	3.34E-05	0.000143322
1403	403	G	9.69E-05	3.44E-05	0.000112382	7.06E-05	0.000119044	4.93E-05	0.000129287
1404	404	G	0.000113021	4.61E-05	0.000119033	0.000109859	0.000129916	3.00E-05	0.000169704
1405	405	C	0.000135808	6.71E-05	0.000145047	0.000116132	0.000169993	2.16E-05	0.000218372
1406	406	T	0.000157689	7.57E-05	0.000157276	0.00011478	0.000208441	4.90E-05	0.000256482
1407	407	A	0.00017319	7.09E-05	0.000155578	0.000121114	0.000217147	9.95E-05	0.000281163
1408	408	C	0.000175911	6.90E-05	0.000176205	0.00013082	0.00020867	8.73E-05	0.00028057
1409	409	C	0.000160048	7.07E-05	0.000149871	0.000113334	0.000219422	7.06E-05	0.000246166
1410	410	A	0.000128011	6.40E-05	0.00011375	8.54E-05	0.000174481	5.27E-05	0.000217156
1411	411	C	9.28E-05	5.37E-05	8.04E-05	5.32E-05	0.00012256	3.77E-05	0.000177348
1412	412	A	6.79E-05	5.09E-05	5.39E-05	2.92E-05	8.72E-05	2.54E-05	0.000154778
1413	413	T	5.60E-05	5.40E-05	4.19E-05	1.94E-05	7.09E-05	6.68E-06	0.000152976
1414	414	C	5.02E-05	5.35E-05	3.02E-05	1.97E-05	6.58E-05	1.00E-06	0.000145979
1415	415	C	4.48E-05	4.47E-05	2.65E-05	1.79E-05	6.76E-05	1.00E-06	0.000118215
1416	416	A	4.20E-05	3.32E-05	3.40E-05	2.18E-05	6.98E-05	1.00E-06	8.36E-05
1417	417	A	4.66E-05	2.96E-05	5.40E-05	3.02E-05	6.22E-05	1.00E-06	8.31E-05
1418	418	G	5.84E-05	3.64E-05	7.02E-05	3.74E-05	8.28E-05	1.00E-06	9.52E-05
1419	419	G	7.24E-05	4.48E-05	8.47E-05	4.86E-05	0.000104137	1.00E-06	0.000116605
1420	420	A	8.27E-05	4.82E-05	9.64E-05	6.19E-05	0.000116873	1.00E-06	0.000128398
1421	421	A	8.59E-05	4.72E-05	9.62E-05	7.50E-05	0.000119598	1.00E-06	0.000126663
1422	422	G	8.00E-05	4.56E-05	9.01E-05	6.38E-05	0.000110518	1.00E-06	0.000126237
1423	423	G	6.59E-05	4.27E-05	7.23E-05	4.37E-05	0.000100886	1.00E-06	0.000104975
1424	424	C	4.90E-05	3.72E-05	4.83E-05	2.19E-05	8.17E-05	1.00E-06	9.03E-05
1425	425	A	3.68E-05	3.37E-05	3.25E-05	9.64E-06	5.83E-05	1.00E-06	8.59E-05
1426	426	G	3.34E-05	3.47E-05	2.94E-05	5.00E-06	4.65E-05	1.00E-06	9.15E-05
1427	427	C	3.71E-05	3.78E-05	2.91E-05	7.81E-06	5.60E-05	1.00E-06	9.75E-05
1428	428	A	4.28E-05	4.15E-05	3.61E-05	6.49E-06	7.80E-05	1.00E-06	9.47E-05
1429	429	G	4.76E-05	4.63E-05	4.30E-05	7.01E-06	7.84E-05	1.00E-06	0.000113368
1430	430	G	5.40E-05	5.29E-05	5.22E-05	1.01E-05	7.44E-05	2.26E-06	0.000139783
1431	431	C	7.38E-05	5.91E-05	6.65E-05	2.79E-05	9.84E-05	1.46E-05	0.000171078
1432	432	G	0.000121391	6.31E-05	0.000122014	7.29E-05	0.000152921	4.90E-05	0.000215579
1433	433	C	0.000194616	7.79E-05	0.000215121	0.000134075	0.000257548	8.93E-05	0.000269444
1434	434	G	0.0002636	0.000115008	0.000268299	0.000189424	0.000360404	0.000101051	0.000389711
1435	435	C	0.000287244	0.000147577	0.000255156	0.00020681	0.000405272	9.29E-05	0.000474261
1436	436	A	0.000250252	0.000147079	0.000214745	0.000163435	0.000355526	6.84E-05	0.000454848
1437	437	A	0.000177321	0.000114067	0.000155531	0.00010058	0.00025616	4.18E-05	0.000339094
1438	438	A	0.000109994	7.28E-05	0.000108886	5.10E-05	0.00016708	2.58E-05	0.000198239
1439	439	T	7.48E-05	4.69E-05	7.24E-05	3.40E-05	0.00010889	2.47E-05	0.000136921
1440	440	T	7.66E-05	3.90E-05	6.71E-05	4.71E-05	9.64E-05	3.88E-05	0.00013981
1441	441	A	0.000106811	4.68E-05	0.000123661	7.98E-05	0.000136787	3.32E-05	0.000154006
1442	442	C	0.000148355	7.41E-05	0.000161893	0.000112715	0.00018496	3.23E-05	0.000245123
1443	443	C	0.000178197	0.000109606	0.000182019	0.000135566	0.000192044	2.75E-05	0.000362135
1444	444	C	0.000178503	0.000135385	0.000164877	0.000125698	0.000180893	1.69E-05	0.000425464
1445	445	A	0.000152151	0.000136928	0.000127293	8.66E-05	0.000160376	7.27E-06	0.000406573
1446	446	A	0.000121749	0.000115385	0.000107162	4.92E-05	0.000142834	2.89E-06	0.000328636
1447	447	T	0.000111582	8.67E-05	0.000108175	5.58E-05	0.00015224	4.14E-06	0.000243671
1448	448	C	0.000127859	7.45E-05	0.000148325	8.71E-05	0.00018492	8.97E-06	0.000197779
1449	449	C	0.000155069	8.80E-05	0.000184335	0.000105084	0.000215992	1.49E-05	0.000241631
1450	450	T	0.000169405	0.000105575	0.000177938	0.000101799	0.000243432	1.98E-05	0.000299106
1451	451	A	0.000159138	0.000109206	0.000150842	8.92E-05	0.000217957	2.22E-05	0.000321934
1452	452	A	0.000132578	9.58E-05	0.000116837	7.13E-05	0.000178755	2.22E-05	0.000283997
1453	453	T	0.000106106	7.25E-05	9.58E-05	5.59E-05	0.000148886	2.16E-05	0.000214206
1454	454	T	9.28E-05	5.25E-05	8.69E-05	5.92E-05	0.000140007	2.43E-05	0.000150813
1455	455	C	0.000101918	5.02E-05	0.000106011	6.99E-05	0.000130364	3.29E-05	0.000170211
1456	456	A	0.000137519	6.87E-05	0.000150002	8.83E-05	0.000177344	4.39E-05	0.000226908
1457	457	G	0.000190592	0.000106626	0.000204697	0.000110104	0.000271683	4.85E-05	0.000313067
1458	458	G	0.000241844	0.000157656	0.000241351	0.000124491	0.000365503	4.33E-05	0.000432612
1459	459	G	0.000283579	0.000224541	0.000237747	0.000125127	0.000413165	3.87E-05	0.000628049
1460	460	A	0.000328411	0.000325436	0.000203882	0.000118953	0.000437457	4.86E-05	0.000908193
1461	461	G	0.000381319	0.00044805	0.000173838	0.000112993	0.000452037	7.19E-05	0.001230861
1462	462	G	0.000416604	0.000529454	0.000179397	0.000101515	0.000452833	7.90E-05	0.001442257
1463	463	T	0.000403148	0.000517138	0.000176162	9.94E-05	0.000425821	7.39E-05	0.00140983
1464	464	A	0.000344727	0.000426617	0.000163418	9.22E-05	0.000373024	5.94E-05	0.001170767
1465	465	G	0.000277926	0.000319081	0.000152137	9.02E-05	0.000315508	3.64E-05	0.000887347
1466	466	T	0.000229667	0.000232308	0.000146067	8.60E-05	0.000267912	4.43E-05	0.00066704
1467	467	G	0.000195071	0.000158982	0.00013917	8.48E-05	0.000224793	8.06E-05	0.000491503
1468	468	A	0.000162141	8.86E-05	0.000161881	0.000103158	0.00017954	6.50E-05	0.000315067
1469	469	C	0.00013653	5.77E-05	0.000139103	0.000115759	0.000149623	5.18E-05	0.00022811
1470	470	A	0.000133334	9.36E-05	0.00012287	6.49E-05	0.00015389	4.50E-05	0.000299526
1471	471	A	0.000152309	0.000131478	0.000132814	5.92E-05	0.000214022	7.86E-06	0.000364677
1472	472	T	0.000172146	0.000149422	0.000156838	5.94E-05	0.000263918	1.00E-06	0.000391689
1473	473	A	0.000171326	0.000139217	0.000177135	6.03E-05	0.000273874	1.00E-06	0.000345244
1474	474	A	0.000147894	0.00011034	0.000174371	6.11E-05	0.000240681	1.00E-06	0.000251492
1475	475	A	0.000116075	8.64E-05	0.000114494	6.17E-05	0.000171349	1.00E-06	0.000232116
1476	476	T	8.91E-05	7.28E-05	7.80E-05	4.10E-05	0.00013581	1.00E-06	0.000193694
1477	477	A	7.01E-05	5.84E-05	7.56E-05	2.29E-05	0.000102055	1.00E-06	0.000152061
1478	478	A	5.61E-05	4.41E-05	5.70E-05	2.39E-05	8.31E-05	1.00E-06	0.000117312
1479	479	C	4.54E-05	3.48E-05	4.32E-05	2.13E-05	7.07E-05	1.00E-06	9.12E-05
1480	480	G	3.78E-05	2.72E-05	3.90E-05	1.93E-05	5.71E-05	1.00E-06	7.20E-05
1481	481	A	3.31E-05	2.38E-05	3.88E-05	1.48E-05	4.83E-05	1.00E-06	6.17E-05
1482	482	T	3.03E-05	2.63E-05	2.79E-05	8.95E-06	5.15E-05	1.00E-06	6.33E-05
1483	483	A	2.83E-05	2.78E-05	2.24E-05	6.18E-06	4.35E-05	1.63E-06	7.21E-05
1484	484	C	2.57E-05	2.66E-05	2.08E-05	8.99E-06	2.85E-05	1.00E-06	7.54E-05
1485	485	A	2.24E-05	2.19E-05	1.66E-05	1.33E-05	2.21E-05	1.00E-06	6.44E-05
1486	486	G	2.35E-05	1.68E-05	2.62E-05	9.36E-06	3.36E-05	3.29E-06	4.55E-05
1487	487	G	4.10E-05	2.91E-05	4.04E-05	2.66E-05	5.17E-05	1.00E-06	8.71E-05
1488	488	G	8.61E-05	6.86E-05	7.41E-05	5.64E-05	0.000102211	1.00E-06	0.000205651
1489	489	C	0.000153427	0.000129173	0.000131081	9.89E-05	0.000169964	1.00E-06	0.000386266
1490	490	C	0.000214955	0.000183786	0.000182654	0.000139455	0.000229042	3.29E-06	0.000551572
1491	491	C	0.000238615	0.000195086	0.000206173	0.000161614	0.000249182	1.24E-05	0.000596643
1492	492	A	0.000217491	0.000151642	0.000195702	0.000158788	0.000229216	3.46E-05	0.000492084
1493	493	T	0.000176306	8.24E-05	0.000168889	0.000136228	0.000197254	7.22E-05	0.00031583
1494	494	T	0.000149237	4.19E-05	0.000160619	0.000126894	0.000172974	8.31E-05	0.000198331
1495	495	C	0.000154728	5.53E-05	0.000171531	0.000129659	0.000191769	6.17E-05	0.000209359
1496	496	G	0.000189197	6.88E-05	0.000210533	0.000156923	0.000227666	7.59E-05	0.000265817
1497	497	G	0.000235021	7.59E-05	0.000232088	0.00022059	0.000277926	0.000106727	0.000329258
1498	498	G	0.000274445	8.32E-05	0.000289657	0.000250846	0.000337658	0.000127576	0.000348213
1499	499	T	0.000298356	9.50E-05	0.000297358	0.000291803	0.000358836	0.000128494	0.000397646
1500	500	C	0.000315416	0.000107951	0.000347318	0.000262615	0.000370376	0.000141549	0.000443868
1501	501	T	0.000345309	0.000117533	0.000348006	0.000245416	0.000434213	0.000208938	0.000492736
1502	502	T	0.000392263	0.000130777	0.000410269	0.000282394	0.000496986	0.000230232	0.000537148
1503	503	G	0.000445964	0.000154107	0.000508793	0.00035158	0.000553059	0.000205001	0.000586204
1504	504	T	0.000498034	0.000182045	0.00051058	0.000462587	0.000536596	0.000204295	0.000770891
1505	505	A	0.000557064	0.000228619	0.000523946	0.000456839	0.000649165	0.000246956	0.000922163
1506	506	A	0.000626599	0.000303084	0.000539867	0.000411209	0.00085231	0.000302963	0.001052116
1507	507	T	0.00067196	0.000355704	0.000572526	0.000386315	0.000977451	0.000322984	0.001127051
1508	508	T	0.000640392	0.00033992	0.000571016	0.000365137	0.00092947	0.000285071	0.001069785
1509	509	G	0.000516593	0.000258846	0.000493407	0.000312601	0.000716985	0.000219915	0.000848987
1510	510	G	0.000345062	0.00015183	0.00035118	0.000216361	0.000453898	0.000171136	0.000537317
1511	511	A	0.00019112	6.63E-05	0.000200687	0.000147949	0.000246424	9.62E-05	0.000257097
1512	512	A	9.38E-05	3.51E-05	9.89E-05	6.53E-05	0.000121321	4.88E-05	0.000133281
1513	513	T	4.72E-05	3.08E-05	4.84E-05	2.05E-05	7.54E-05	1.24E-05	7.86E-05
1514	514	G	2.89E-05	2.67E-05	2.57E-05	6.85E-06	4.88E-05	1.00E-06	6.42E-05
1515	515	A	2.17E-05	2.31E-05	1.50E-05	2.30E-06	3.90E-05	1.00E-06	5.43E-05
1516	516	G	1.78E-05	1.92E-05	1.35E-05	1.00E-06	3.26E-05	1.00E-06	4.31E-05
1517	517	T	1.74E-05	1.83E-05	1.58E-05	1.00E-06	3.08E-05	1.00E-06	4.00E-05
1518	518	A	1.91E-05	2.06E-05	1.62E-05	1.00E-06	3.29E-05	1.00E-06	4.69E-05
1519	519	C	2.09E-05	2.35E-05	1.64E-05	1.00E-06	3.31E-05	1.00E-06	5.71E-05
1520	520	A	2.10E-05	2.50E-05	1.36E-05	1.00E-06	3.23E-05	1.00E-06	6.24E-05
1521	521	A	1.96E-05	2.43E-05	1.09E-05	1.00E-06	2.95E-05	1.00E-06	6.15E-05
1522	522	T	1.81E-05	2.24E-05	1.08E-05	1.00E-06	2.55E-05	1.00E-06	5.75E-05
1523	523	G	1.74E-05	2.09E-05	1.06E-05	1.00E-06	2.63E-05	1.00E-06	5.29E-05
1524	524	T	1.91E-05	2.04E-05	1.21E-05	3.01E-06	3.37E-05	1.00E-06	4.86E-05
1525	525	A	2.53E-05	2.22E-05	2.81E-05	4.53E-06	4.46E-05	1.00E-06	4.78E-05
1526	526	A	3.63E-05	3.85E-05	3.26E-05	5.69E-06	4.69E-05	1.00E-06	0.00010296
1527	527	A	4.77E-05	6.34E-05	3.34E-05	7.06E-06	4.53E-05	1.00E-06	0.000170851
1528	528	T	5.31E-05	7.46E-05	3.30E-05	1.10E-05	4.35E-05	1.00E-06	0.000201006
1529	529	A	5.10E-05	6.06E-05	3.37E-05	2.42E-05	4.25E-05	1.00E-06	0.000170851
1530	530	C	4.64E-05	3.44E-05	4.36E-05	3.07E-05	5.65E-05	1.00E-06	0.00010296
1531	531	C	4.38E-05	3.23E-05	3.89E-05	2.77E-05	5.93E-05	1.00E-06	9.39E-05
1532	532	T	4.22E-05	4.24E-05	3.14E-05	1.29E-05	5.84E-05	1.00E-06	0.00011541
1533	533	T	3.96E-05	4.40E-05	3.01E-05	7.71E-06	5.02E-05	1.00E-06	0.000118989
1534	534	A	3.69E-05	4.39E-05	2.61E-05	9.05E-06	3.99E-05	1.00E-06	0.00012049
1535	535	A	3.61E-05	4.73E-05	2.18E-05	9.88E-06	3.34E-05	1.00E-06	0.000129122
1536	536	C	3.55E-05	4.80E-05	2.05E-05	9.55E-06	3.13E-05	1.00E-06	0.000130408
1537	537	G	3.40E-05	3.78E-05	2.44E-05	1.42E-05	3.34E-05	1.00E-06	0.000107161
1538	538	A	3.58E-05	2.11E-05	4.07E-05	2.97E-05	4.15E-05	1.00E-06	6.47E-05
1539	539	G	4.58E-05	3.32E-05	4.37E-05	2.93E-05	5.87E-05	1.00E-06	9.84E-05
1540	540	G	6.16E-05	5.81E-05	5.59E-05	2.25E-05	7.51E-05	1.00E-06	0.000163859
1541	541	A	7.31E-05	6.75E-05	6.50E-05	3.23E-05	8.53E-05	1.00E-06	0.000194236
1542	542	A	7.31E-05	5.56E-05	6.83E-05	4.70E-05	8.78E-05	1.00E-06	0.000166742
1543	543	C	6.35E-05	3.48E-05	6.67E-05	5.41E-05	8.58E-05	3.29E-06	0.000101958
1544	544	A	5.30E-05	2.61E-05	5.09E-05	4.41E-05	6.85E-05	1.24E-05	8.78E-05
1545	545	A	4.94E-05	2.96E-05	4.26E-05	3.28E-05	7.11E-05	1.21E-05	8.89E-05
1546	546	T	5.61E-05	3.53E-05	5.14E-05	3.66E-05	8.55E-05	7.47E-06	9.80E-05
1547	547	T	7.60E-05	4.40E-05	8.53E-05	4.20E-05	0.000112284	1.67E-05	0.000120064
1548	548	G	0.000123264	5.88E-05	0.000136479	8.33E-05	0.000156762	4.01E-05	0.000197387
1549	549	G	0.000221528	9.39E-05	0.000218985	0.000191139	0.000245679	8.36E-05	0.00037117
1550	550	A	0.000415307	0.000192466	0.000386082	0.000320892	0.000501347	0.000162058	0.000718687
1551	551	G	0.000742263	0.000400814	0.000652673	0.000472735	0.000980832	0.000296731	0.001348526
1552	552	G	0.001155006	0.000714794	0.000918081	0.000631046	0.001629778	0.000480307	0.002211187
1553	553	G	0.001487992	0.001021204	0.001065364	0.000722776	0.002204796	0.000619553	0.002984486
1554	554	C	0.001543958	0.001135907	0.001019121	0.000723391	0.002334744	0.000601327	0.003226079
1555	555	A	0.001273356	0.000974319	0.000806975	0.000572169	0.001903773	0.000494439	0.002768473
1556	556	A	0.000837238	0.000647989	0.00053981	0.000380201	0.001176874	0.000322332	0.00190525
1557	557	G	0.000466762	0.000361369	0.000328872	0.00026677	0.000555019	0.000137802	0.001128556
1558	558	T	0.000274018	0.000224907	0.000219062	0.00020314	0.000234346	5.60E-05	0.00071269
1559	559	C	0.000227572	0.000192872	0.000172739	0.000150882	0.00019875	6.08E-05	0.000608093
1560	560	T	0.000243356	0.000185866	0.000195669	0.000139286	0.000215639	0.000113477	0.000612535
1561	561	G	0.000268834	0.000166143	0.000239185	0.000202994	0.000252859	9.90E-05	0.000587312
1562	562	G	0.000289467	0.000137203	0.000284172	0.000273617	0.000296947	8.24E-05	0.000514722
1563	563	T	0.000295956	0.000115382	0.000311028	0.000285572	0.000359178	8.36E-05	0.000417792
1564	564	G	0.000287528	0.000107633	0.00031246	0.000261539	0.000322864	0.000102586	0.000426762
1565	565	C	0.000274361	0.000115386	0.000270745	0.000205114	0.000319067	0.000128489	0.000457776
1566	566	C	0.000270919	0.000131576	0.000253828	0.000161378	0.000346879	0.000146251	0.000463149
1567	567	A	0.000283315	0.000148682	0.000287187	0.000151351	0.000409953	0.000128482	0.000440089
1568	568	G	0.000303104	0.000164617	0.000304627	0.000158295	0.000449861	0.000122852	0.000478724
1569	569	C	0.000312989	0.000164057	0.000309577	0.000192207	0.000453264	0.00010516	0.000499378
1570	570	A	0.000306635	0.000131858	0.000318017	0.000219677	0.000398757	0.000125102	0.000466109
1571	571	G	0.00029376	8.12E-05	0.000277992	0.000240208	0.00034478	0.000199153	0.000412767
1572	572	C	0.000284689	6.51E-05	0.000296716	0.000260239	0.000311898	0.000178631	0.000371034
1573	573	C	0.000276399	0.000101963	0.000307026	0.000207988	0.000354198	0.000124155	0.00037529
1574	574	G	0.000260662	0.000125885	0.000295648	0.000162412	0.000358817	9.12E-05	0.000383617
1575	575	C	0.000242886	0.000121581	0.000275559	0.000186804	0.000303701	4.56E-05	0.00039026
1576	576	G	0.000240101	0.000115595	0.000222025	0.00020756	0.000305785	6.18E-05	0.000398275
1577	577	G	0.000255821	0.000137019	0.000237196	0.000136333	0.000383302	0.000117174	0.000408646
1578	578	T	0.000265211	0.000158747	0.00027534	0.000151189	0.000379821	5.51E-05	0.000461014
1579	579	A	0.000238635	0.000150643	0.000273364	0.000141798	0.000318739	2.09E-05	0.000432384
1580	580	A	0.000175043	0.000114752	0.00020707	0.00010796	0.000222548	6.02E-06	0.000327467
1581	581	T	0.000104267	7.23E-05	0.000121676	6.21E-05	0.000128669	1.63E-06	0.000207353
1582	582	T	5.93E-05	4.24E-05	5.89E-05	3.39E-05	7.55E-05	4.77E-06	0.000126735
1583	583	C	5.29E-05	2.70E-05	4.65E-05	3.57E-05	6.44E-05	2.42E-05	9.78E-05
1584	584	C	7.74E-05	1.95E-05	7.70E-05	6.68E-05	8.81E-05	4.99E-05	0.000105094
1585	585	A	0.000114794	3.06E-05	0.000127419	0.000109735	0.000134413	5.70E-05	0.000136383
1586	586	G	0.000144829	4.51E-05	0.000160953	0.000139674	0.000165472	5.99E-05	0.000187648
1587	587	C	0.000152699	4.84E-05	0.000163461	0.000152538	0.000183412	5.97E-05	0.000190601
1588	588	T	0.000137545	4.90E-05	0.000135942	0.000121739	0.000173494	5.77E-05	0.000192687
1589	589	C	0.000111677	5.73E-05	9.93E-05	6.58E-05	0.000157679	5.23E-05	0.000187493
1590	590	C	8.79E-05	6.30E-05	8.09E-05	3.76E-05	0.000129707	2.16E-05	0.000174801
1591	591	A	7.05E-05	5.79E-05	6.36E-05	2.86E-05	0.00010553	5.49E-06	0.000154255
1592	592	A	5.99E-05	4.63E-05	5.85E-05	2.30E-05	7.80E-05	1.18E-05	0.000135226
1593	593	T	5.80E-05	3.77E-05	5.46E-05	4.73E-05	6.20E-05	6.25E-06	0.000122945
1594	594	A	7.25E-05	4.04E-05	6.91E-05	6.03E-05	0.000100192	7.44E-06	0.000121286
1595	595	G	0.000112511	5.12E-05	0.000117918	9.89E-05	0.000134775	2.69E-05	0.000179451
1596	596	C	0.000189072	8.68E-05	0.000171622	0.000163385	0.000217543	6.81E-05	0.00032961
1597	597	G	0.000308734	0.000203284	0.000257902	0.000233583	0.000277687	0.000120017	0.000706824
1598	598	T	0.000453223	0.000387911	0.00031774	0.00030302	0.000377387	0.000159121	0.001229356
1599	599	A	0.000580737	0.000571588	0.000372202	0.000355676	0.000460258	0.000171556	0.001728683
1600	600	T	0.000648051	0.000670786	0.000410685	0.000360124	0.000527628	0.000165092	0.001991962
1601	601	A	0.000639767	0.00065338	0.000430553	0.00030746	0.000573309	0.000155425	0.00193475
1602	602	T	0.000568264	0.00055565	0.00041791	0.000220206	0.000579307	0.000145628	0.001640728
1603	603	T	0.000453989	0.000423832	0.000356357	0.000180712	0.000517171	7.80E-05	0.001240273
1604	604	A	0.000320248	0.000279227	0.000257549	0.000136192	0.000387309	5.76E-05	0.000822514
1605	605	A	0.000201521	0.000148971	0.000164429	9.83E-05	0.00024006	7.00E-05	0.000468842
1606	606	A	0.000127831	6.91E-05	0.000113348	9.27E-05	0.000140272	5.27E-05	0.000252557
1607	607	G	0.000100133	4.85E-05	8.46E-05	7.30E-05	0.000122152	4.75E-05	0.000180305
1608	608	T	9.54E-05	5.28E-05	7.12E-05	6.43E-05	0.000120826	4.77E-05	0.000183143
1609	609	T	8.93E-05	4.92E-05	7.17E-05	5.56E-05	0.000107774	4.72E-05	0.000174989
1610	610	G	8.30E-05	4.11E-05	7.43E-05	5.70E-05	8.88E-05	4.53E-05	0.00015924
1611	611	T	9.58E-05	6.07E-05	8.54E-05	6.23E-05	9.07E-05	4.35E-05	0.000213297
1612	612	T	0.000136579	0.000124845	0.000111948	6.13E-05	0.000124104	4.25E-05	0.000380567
1613	613	G	0.000191145	0.00021037	0.0001491	6.86E-05	0.000167739	3.04E-05	0.000602592
1614	614	C	0.000231998	0.000262575	0.000187929	7.75E-05	0.000204141	2.34E-05	0.000742467
1615	615	A	0.000246167	0.000245276	0.000227874	9.00E-05	0.000232487	3.41E-05	0.000709131
1616	616	G	0.000243853	0.000181045	0.000257382	0.000107617	0.000287198	5.11E-05	0.000542426
1617	617	T	0.000236924	0.000132273	0.00028794	0.00013501	0.000332156	5.66E-05	0.000358128
1618	618	T	0.000220471	0.00011631	0.000261316	0.000135875	0.000299541	5.35E-05	0.000340358
1619	619	A	0.000186276	9.83E-05	0.000212994	0.000122737	0.000268493	3.98E-05	0.000272261
1620	620	A	0.000139488	7.67E-05	0.000146043	0.000102818	0.000181687	2.20E-05	0.000240816
1621	621	A	9.49E-05	6.24E-05	9.12E-05	7.41E-05	0.000103835	9.33E-06	0.000201438
1622	622	A	6.27E-05	4.77E-05	5.81E-05	4.34E-05	6.37E-05	6.34E-06	0.000149679
1623	623	A	4.37E-05	2.86E-05	4.30E-05	2.12E-05	5.58E-05	1.30E-05	8.91E-05
1624	624	G	3.54E-05	1.92E-05	3.89E-05	2.90E-05	4.30E-05	3.60E-06	6.08E-05
1625	625	C	3.33E-05	2.29E-05	4.18E-05	1.70E-05	4.51E-05	1.00E-06	6.02E-05
1626	626	T	3.12E-05	2.32E-05	4.43E-05	1.20E-05	4.64E-05	1.00E-06	4.93E-05
1627	627	C	2.54E-05	1.96E-05	3.30E-05	8.25E-06	3.78E-05	1.00E-06	4.62E-05
1628	628	G	1.83E-05	1.72E-05	1.72E-05	3.86E-06	2.65E-05	1.00E-06	4.53E-05
1629	629	T	1.74E-05	1.73E-05	1.01E-05	8.35E-06	1.90E-05	4.08E-06	5.05E-05
1630	630	A	3.10E-05	2.25E-05	2.46E-05	1.82E-05	4.00E-05	6.49E-06	6.90E-05
1631	631	G	6.01E-05	3.95E-05	4.95E-05	3.83E-05	9.04E-05	1.03E-05	0.000112524
1632	632	T	9.21E-05	6.09E-05	8.18E-05	5.48E-05	0.000124306	1.78E-05	0.000186782
1633	633	T	0.000107512	7.19E-05	9.61E-05	6.13E-05	0.000138583	2.50E-05	0.000225421
1634	634	G	9.92E-05	6.71E-05	8.18E-05	5.59E-05	0.000124424	3.08E-05	0.000215018
1635	635	A	8.04E-05	5.67E-05	5.69E-05	4.37E-05	9.51E-05	3.73E-05	0.000184218
1636	636	A	7.04E-05	5.29E-05	6.09E-05	3.30E-05	8.46E-05	2.04E-05	0.000164353
1637	637	C	7.47E-05	4.84E-05	6.98E-05	3.59E-05	9.95E-05	2.42E-05	0.000150432
1638	638	T	8.34E-05	3.13E-05	7.26E-05	6.08E-05	0.000110127	5.20E-05	0.00012353
1639	639	T	8.50E-05	1.78E-05	8.18E-05	7.26E-05	9.47E-05	6.49E-05	0.000112621
1640	640	T	7.70E-05	2.72E-05	6.74E-05	5.46E-05	9.57E-05	5.43E-05	0.000117101
1641	641	G	6.50E-05	2.87E-05	5.88E-05	4.35E-05	8.20E-05	3.52E-05	0.000109078
1642	642	G	5.52E-05	3.49E-05	4.27E-05	3.16E-05	7.90E-05	1.98E-05	0.000107161
1643	643	G	4.94E-05	4.27E-05	3.19E-05	2.35E-05	6.24E-05	1.34E-05	0.000126009
1644	644	C	4.47E-05	3.67E-05	3.81E-05	2.07E-05	5.82E-05	5.02E-06	0.000107161
1645	645	C	3.89E-05	2.34E-05	4.05E-05	2.93E-05	5.59E-05	1.00E-06	6.47E-05
1646	646	C	3.38E-05	2.11E-05	3.39E-05	2.79E-05	4.00E-05	1.00E-06	6.58E-05
1647	647	G	3.31E-05	2.59E-05	3.58E-05	1.33E-05	4.85E-05	1.00E-06	6.75E-05
1648	648	G	3.79E-05	2.99E-05	4.90E-05	1.07E-05	6.05E-05	1.00E-06	6.60E-05
1649	649	T	4.51E-05	3.82E-05	5.30E-05	1.22E-05	6.40E-05	1.00E-06	9.77E-05
1650	650	T	5.17E-05	4.39E-05	6.25E-05	1.59E-05	6.73E-05	1.00E-06	0.000114812
1651	651	G	5.66E-05	4.39E-05	7.54E-05	1.92E-05	8.60E-05	1.00E-06	9.77E-05
1652	652	G	5.92E-05	4.94E-05	7.12E-05	1.55E-05	8.78E-05	1.00E-06	0.000121858
1653	653	C	5.84E-05	5.66E-05	5.62E-05	7.86E-06	9.41E-05	1.00E-06	0.000138208
1654	654	C	5.40E-05	5.18E-05	5.11E-05	7.86E-06	8.93E-05	1.00E-06	0.000125537
1655	655	G	5.09E-05	3.91E-05	6.17E-05	1.89E-05	7.69E-05	1.00E-06	9.46E-05
1656	656	G	5.49E-05	4.14E-05	5.81E-05	2.99E-05	6.81E-05	1.00E-06	0.000120503
1657	657	T	6.56E-05	5.71E-05	5.78E-05	4.69E-05	6.01E-05	1.00E-06	0.000172832
1658	658	C	7.43E-05	6.75E-05	5.52E-05	4.01E-05	9.24E-05	1.00E-06	0.000194306
1659	659	C	7.13E-05	6.52E-05	4.95E-05	3.17E-05	0.000109338	1.00E-06	0.000172832
1660	660	G	5.58E-05	4.99E-05	3.88E-05	2.45E-05	9.67E-05	1.00E-06	0.000120503
1661	661	A	3.58E-05	2.80E-05	2.78E-05	2.14E-05	5.48E-05	1.00E-06	7.50E-05
1662	662	T	2.05E-05	1.10E-05	2.22E-05	1.99E-05	2.36E-05	1.00E-06	3.47E-05
1663	663	T	1.44E-05	9.20E-06	1.72E-05	7.99E-06	2.11E-05	1.00E-06	2.38E-05
1664	664	T	1.77E-05	1.61E-05	1.82E-05	3.80E-06	2.51E-05	1.00E-06	4.22E-05
1665	665	T	2.77E-05	3.69E-05	1.56E-05	2.81E-06	3.18E-05	1.00E-06	9.80E-05
1666	666	T	3.85E-05	6.09E-05	1.26E-05	1.96E-06	3.99E-05	1.00E-06	0.000157638
1667	667	T	4.30E-05	7.08E-05	1.04E-05	1.89E-06	4.40E-05	1.00E-06	0.000181584
1668	668	C	3.74E-05	5.90E-05	1.02E-05	2.96E-06	4.06E-05	1.00E-06	0.000151871
1669	669	G	2.66E-05	3.56E-05	1.27E-05	2.74E-06	3.38E-05	1.00E-06	9.32E-05
1670	670	T	1.99E-05	1.84E-05	1.73E-05	6.55E-06	2.74E-05	1.00E-06	4.99E-05
1671	671	G	2.28E-05	1.53E-05	2.17E-05	1.49E-05	3.23E-05	1.00E-06	4.38E-05
1672	672	T	3.31E-05	2.55E-05	2.91E-05	1.64E-05	5.40E-05	1.00E-06	6.47E-05
1673	673	A	4.23E-05	3.99E-05	3.01E-05	1.65E-05	6.26E-05	1.00E-06	0.000107161
1674	674	C	4.27E-05	4.61E-05	2.73E-05	1.43E-05	5.56E-05	1.00E-06	0.000126009
1675	675	T	3.35E-05	3.88E-05	2.40E-05	9.35E-06	3.61E-05	1.00E-06	0.000107161
1676	676	G	2.02E-05	2.29E-05	1.34E-05	8.20E-06	1.98E-05	1.00E-06	6.47E-05
1677	677	G	9.80E-06	8.77E-06	8.80E-06	4.74E-06	1.02E-05	1.00E-06	2.61E-05
1678	678	A	4.94E-06	4.73E-06	3.93E-06	1.67E-06	5.57E-06	1.00E-06	1.37E-05
1679	679	T	3.85E-06	5.85E-06	1.22E-06	1.00E-06	2.59E-06	1.00E-06	1.57E-05
1680	680	T	4.13E-06	6.25E-06	1.17E-06	1.00E-06	3.15E-06	1.00E-06	1.67E-05
1681	681	T	4.83E-06	6.75E-06	1.51E-06	1.00E-06	4.94E-06	1.00E-06	1.80E-05
1682	682	C	5.80E-06	7.52E-06	2.02E-06	1.00E-06	7.50E-06	1.00E-06	1.98E-05
1683	683	C	6.78E-06	8.24E-06	2.44E-06	1.00E-06	1.09E-05	1.00E-06	2.05E-05
1684	684	A	7.59E-06	8.95E-06	2.77E-06	1.00E-06	1.53E-05	1.00E-06	1.91E-05
1685	685	A	8.22E-06	9.89E-06	3.59E-06	1.00E-06	1.30E-05	1.00E-06	2.49E-05
1686	686	C	8.53E-06	1.03E-05	5.54E-06	1.00E-06	1.07E-05	1.00E-06	2.73E-05
1687	687	G	8.30E-06	9.53E-06	4.20E-06	1.00E-06	1.36E-05	1.00E-06	2.38E-05
1688	688	G	7.57E-06	8.43E-06	3.74E-06	1.00E-06	1.37E-05	1.00E-06	1.99E-05
1689	689	G	6.86E-06	7.64E-06	4.94E-06	1.00E-06	8.96E-06	1.00E-06	2.03E-05
1690	690	G	7.30E-06	6.79E-06	5.33E-06	1.79E-06	1.23E-05	1.00E-06	1.69E-05
1691	691	C	1.01E-05	7.78E-06	1.13E-05	3.25E-06	1.56E-05	1.00E-06	1.94E-05
1692	692	C	1.52E-05	1.51E-05	1.35E-05	3.21E-06	2.05E-05	1.00E-06	4.08E-05
1693	693	T	2.13E-05	2.50E-05	1.49E-05	4.89E-06	2.37E-05	1.00E-06	6.86E-05
1694	694	T	2.68E-05	3.07E-05	1.52E-05	1.19E-05	2.83E-05	1.00E-06	8.60E-05
1695	695	T	3.23E-05	3.05E-05	2.45E-05	1.63E-05	3.76E-05	1.00E-06	8.83E-05
1696	696	C	3.88E-05	2.97E-05	3.65E-05	2.15E-05	5.22E-05	1.00E-06	8.47E-05
1697	697	C	4.60E-05	3.24E-05	4.60E-05	2.66E-05	6.84E-05	1.00E-06	8.70E-05
1698	698	T	5.26E-05	3.73E-05	5.28E-05	2.93E-05	8.22E-05	1.00E-06	9.55E-05
1699	699	T	5.79E-05	4.12E-05	6.18E-05	3.08E-05	9.13E-05	1.00E-06	0.000100979
1700	700	C	6.11E-05	4.27E-05	6.39E-05	3.48E-05	9.34E-05	1.00E-06	0.000109078
1701	701	T	5.99E-05	4.00E-05	5.95E-05	4.24E-05	7.89E-05	1.00E-06	0.000117101
1702	702	G	5.21E-05	3.18E-05	5.01E-05	4.59E-05	6.46E-05	1.00E-06	9.77E-05
1703	703	G	3.91E-05	2.23E-05	4.41E-05	3.04E-05	5.61E-05	1.00E-06	5.95E-05
1704	704	C	2.56E-05	1.79E-05	2.82E-05	1.38E-05	3.43E-05	1.00E-06	5.06E-05
1705	705	T	1.61E-05	1.54E-05	1.28E-05	4.97E-06	2.25E-05	1.00E-06	4.17E-05
1706	706	A	1.21E-05	1.17E-05	1.03E-05	3.31E-06	1.57E-05	1.00E-06	3.23E-05
1707	707	A	1.23E-05	1.08E-05	1.16E-05	2.52E-06	2.18E-05	1.00E-06	2.49E-05
1708	708	C	1.42E-05	1.50E-05	1.23E-05	2.60E-06	1.75E-05	1.00E-06	4.08E-05
1709	709	C	1.51E-05	1.75E-05	1.16E-05	2.76E-06	1.69E-05	1.00E-06	4.79E-05
1710	710	T	1.36E-05	1.48E-05	1.16E-05	2.76E-06	1.55E-05	1.00E-06	4.08E-05
1711	711	T	1.04E-05	9.34E-06	9.43E-06	2.66E-06	1.54E-05	1.00E-06	2.49E-05
1712	712	G	9.37E-06	6.28E-06	9.46E-06	6.40E-06	1.03E-05	1.24E-06	2.01E-05
1713	713	A	1.56E-05	1.15E-05	1.67E-05	6.09E-06	2.23E-05	2.18E-06	3.12E-05
1714	714	G	3.11E-05	2.34E-05	3.31E-05	1.32E-05	4.86E-05	1.00E-06	5.90E-05
1715	715	T	5.10E-05	3.48E-05	5.28E-05	3.01E-05	7.21E-05	1.63E-06	9.77E-05
1716	716	C	6.50E-05	3.70E-05	6.40E-05	5.62E-05	8.30E-05	4.14E-06	0.000114812
1717	717	C	6.56E-05	3.20E-05	7.03E-05	5.72E-05	8.76E-05	8.97E-06	9.77E-05
1718	718	T	5.43E-05	3.18E-05	4.98E-05	4.27E-05	5.85E-05	1.43E-05	0.000110459
1719	719	T	4.07E-05	3.30E-05	2.68E-05	2.27E-05	4.25E-05	1.66E-05	0.000104724
1720	720	G	3.59E-05	3.28E-05	1.97E-05	1.54E-05	5.37E-05	7.87E-06	8.92E-05
1721	721	T	4.92E-05	4.18E-05	2.71E-05	2.11E-05	7.21E-05	1.84E-05	0.000116235
1722	722	G	8.24E-05	6.21E-05	6.13E-05	4.50E-05	9.16E-05	3.12E-05	0.000199556
1723	723	G	0.000126452	8.60E-05	9.72E-05	7.17E-05	0.000137646	6.03E-05	0.000289777
1724	724	C	0.000164067	0.000104765	0.00010769	9.67E-05	0.000201812	9.40E-05	0.000348784
1725	725	T	0.000180944	0.000108904	0.000149173	0.000100165	0.000248379	7.37E-05	0.000348294
1726	726	C	0.000177251	0.000106596	0.000170252	8.14E-05	0.000273142	6.83E-05	0.000295457
1727	727	T	0.000164958	0.00012583	0.000123803	8.19E-05	0.000210546	4.91E-05	0.000385568
1728	728	T	0.000153942	0.000153985	9.18E-05	7.46E-05	0.000158997	3.70E-05	0.000452932
1729	729	G	0.000143618	0.000159193	7.31E-05	6.34E-05	0.000139986	3.60E-05	0.000456977
1730	730	G	0.00012698	0.000133229	6.31E-05	6.07E-05	0.000129775	3.72E-05	0.000386674
1731	731	C	0.000101009	8.76E-05	6.23E-05	5.14E-05	0.000116932	3.33E-05	0.000265215
1732	732	G	7.21E-05	4.49E-05	6.47E-05	3.98E-05	9.27E-05	2.47E-05	0.000144789
1733	733	A	5.10E-05	2.58E-05	5.75E-05	3.04E-05	7.17E-05	1.64E-05	7.69E-05
1734	734	A	4.28E-05	2.29E-05	3.68E-05	3.33E-05	5.73E-05	1.18E-05	7.48E-05
1735	735	C	4.30E-05	3.42E-05	3.33E-05	2.38E-05	4.73E-05	1.15E-05	0.000107161
1736	736	C	4.24E-05	4.41E-05	1.90E-05	1.85E-05	4.82E-05	1.40E-05	0.000126009
1737	737	A	3.56E-05	3.80E-05	1.77E-05	1.55E-05	4.15E-05	6.60E-06	0.000107161
1738	738	G	2.54E-05	2.14E-05	2.09E-05	1.48E-05	2.83E-05	2.18E-06	6.47E-05
1739	739	G	1.76E-05	1.03E-05	1.85E-05	1.28E-05	2.53E-05	1.24E-06	2.85E-05
1740	740	A	1.46E-05	1.39E-05	1.00E-05	3.97E-06	2.65E-05	1.00E-06	3.25E-05
1741	741	C	1.46E-05	1.75E-05	6.41E-06	1.00E-06	2.81E-05	1.00E-06	3.93E-05
1742	742	T	1.44E-05	1.89E-05	4.40E-06	1.00E-06	2.45E-05	1.00E-06	4.53E-05
1743	743	T	1.29E-05	1.87E-05	2.79E-06	1.00E-06	1.82E-05	1.00E-06	4.68E-05
1744	744	T	1.12E-05	1.73E-05	3.12E-06	1.00E-06	1.18E-05	1.00E-06	4.50E-05
1745	745	T	1.05E-05	1.60E-05	3.97E-06	1.00E-06	1.02E-05	1.00E-06	4.20E-05
1746	746	A	1.09E-05	1.56E-05	1.99E-06	1.00E-06	1.65E-05	1.00E-06	3.85E-05
1747	747	C	1.12E-05	1.57E-05	1.29E-06	1.00E-06	2.22E-05	1.00E-06	3.37E-05
1748	748	T	1.04E-05	1.44E-05	1.25E-06	1.00E-06	2.10E-05	1.00E-06	3.04E-05
1749	749	T	8.46E-06	1.13E-05	1.38E-06	1.00E-06	1.66E-05	1.00E-06	2.44E-05
1750	750	T	6.46E-06	8.16E-06	1.45E-06	1.00E-06	1.22E-05	1.00E-06	1.82E-05
1751	751	G	5.33E-06	6.95E-06	1.38E-06	1.00E-06	7.51E-06	1.00E-06	1.78E-05
1752	752	A	5.15E-06	7.35E-06	1.23E-06	1.00E-06	5.72E-06	1.00E-06	1.93E-05
1753	753	A	5.38E-06	8.19E-06	1.09E-06	1.00E-06	5.30E-06	1.00E-06	2.14E-05
1754	754	A	5.50E-06	8.89E-06	1.02E-06	1.00E-06	4.56E-06	1.00E-06	2.32E-05
1755	755	A	5.29E-06	9.10E-06	1.00E-06	1.00E-06	3.29E-06	1.00E-06	2.37E-05
1756	756	A	4.71E-06	8.35E-06	1.00E-06	1.00E-06	2.17E-06	1.00E-06	2.17E-05
1757	757	A	3.83E-06	6.53E-06	1.00E-06	1.00E-06	1.63E-06	1.00E-06	1.72E-05
1758	758	T	2.86E-06	4.25E-06	1.00E-06	1.00E-06	1.49E-06	1.00E-06	1.15E-05
1759	759	T	2.21E-06	2.55E-06	1.02E-06	1.00E-06	1.66E-06	1.00E-06	7.37E-06
1760	760	A	2.41E-06	2.38E-06	1.24E-06	1.00E-06	2.60E-06	1.00E-06	7.01E-06
1761	761	G	3.72E-06	3.98E-06	1.98E-06	1.00E-06	4.73E-06	1.00E-06	1.11E-05
1762	762	A	5.81E-06	6.51E-06	3.44E-06	1.06E-06	7.76E-06	1.00E-06	1.75E-05
1763	763	G	8.83E-06	7.76E-06	7.22E-06	3.84E-06	1.09E-05	1.00E-06	2.26E-05
1764	764	T	1.40E-05	7.88E-06	1.34E-05	1.21E-05	1.90E-05	1.00E-06	2.36E-05
1765	765	G	2.18E-05	1.60E-05	1.87E-05	1.46E-05	2.78E-05	1.00E-06	4.80E-05
1766	766	T	2.96E-05	2.81E-05	1.78E-05	1.53E-05	4.18E-05	1.00E-06	7.68E-05
1767	767	T	3.25E-05	3.35E-05	1.68E-05	1.40E-05	4.83E-05	1.00E-06	8.84E-05
1768	768	C	2.80E-05	2.80E-05	1.63E-05	1.10E-05	4.24E-05	1.00E-06	7.39E-05
1769	769	A	1.96E-05	1.61E-05	1.74E-05	8.54E-06	2.85E-05	1.00E-06	4.42E-05
1770	770	A	1.37E-05	9.50E-06	1.50E-05	7.58E-06	1.77E-05	1.00E-06	2.77E-05
1771	771	A	1.33E-05	1.49E-05	5.36E-06	3.54E-06	2.58E-05	1.00E-06	3.24E-05
1772	772	G	1.60E-05	2.09E-05	4.77E-06	1.00E-06	2.86E-05	1.00E-06	4.89E-05
1773	773	C	1.80E-05	2.39E-05	6.22E-06	1.00E-06	2.89E-05	1.00E-06	5.87E-05
1774	774	A	1.84E-05	2.37E-05	8.29E-06	1.00E-06	2.80E-05	1.00E-06	5.98E-05
1775	775	G	2.03E-05	2.45E-05	1.22E-05	1.00E-06	3.13E-05	1.00E-06	6.15E-05
1776	776	G	2.79E-05	3.07E-05	2.16E-05	2.14E-06	4.37E-05	1.00E-06	7.63E-05
1777	777	C	4.26E-05	4.15E-05	4.00E-05	7.18E-06	6.40E-05	1.00E-06	0.000106491
1778	778	G	6.12E-05	5.22E-05	6.66E-05	1.93E-05	8.40E-05	1.00E-06	0.000139413
1779	779	T	7.70E-05	5.77E-05	9.20E-05	3.54E-05	9.76E-05	2.66E-06	0.000159127
1780	780	A	9.08E-05	5.43E-05	9.70E-05	5.65E-05	0.000112227	1.90E-05	0.000171636
1781	781	T	0.000119764	4.80E-05	0.000108412	9.13E-05	0.000115962	8.39E-05	0.000213808
1782	782	T	0.000183985	7.77E-05	0.000155983	0.000145518	0.000210356	0.000101743	0.000319688
1783	783	G	0.00027603	0.000137632	0.000220479	0.00021505	0.000369908	0.000112612	0.000469651
1784	784	C	0.00034944	0.000181355	0.000274668	0.000261646	0.000494478	0.000139819	0.000582434
1785	785	T	0.000353565	0.000179237	0.000286062	0.00025011	0.000503456	0.000154559	0.000580658
1786	786	C	0.000284773	0.000135931	0.000246625	0.000193487	0.000389784	0.000135243	0.000466866
1787	787	G	0.000195494	8.23E-05	0.000191649	0.000134812	0.000235688	0.000101203	0.000322229
1788	788	A	0.000148348	5.01E-05	0.000134304	0.000109165	0.000175465	0.000102819	0.000228691
1789	789	A	0.000165742	3.59E-05	0.00015793	0.000139168	0.000198168	0.000125459	0.00020864
1790	790	T	0.000218789	5.22E-05	0.000230108	0.000186022	0.000256746	0.000141635	0.00027393
1791	791	A	0.000257048	0.000110428	0.000237903	0.000192475	0.000314169	0.000120432	0.000429123
1792	792	T	0.000248235	0.000155239	0.000217327	0.000165471	0.00028894	7.27E-05	0.000521066
1793	793	A	0.00019601	0.000156857	0.000157393	0.000119668	0.000220616	2.92E-05	0.000483257
1794	794	T	0.000129381	0.000121277	8.39E-05	7.45E-05	0.000156563	6.66E-06	0.000349709
1795	795	T	7.79E-05	7.68E-05	5.06E-05	3.03E-05	0.000115877	1.00E-06	0.000204378
1796	796	A	5.41E-05	5.00E-05	4.04E-05	1.82E-05	8.95E-05	1.00E-06	0.000126211
1797	797	G	5.25E-05	5.53E-05	3.79E-05	2.69E-05	5.14E-05	1.00E-06	0.000159235
1798	798	C	5.94E-05	7.32E-05	3.98E-05	2.07E-05	5.36E-05	1.00E-06	0.000203211
1799	799	A	6.14E-05	7.90E-05	4.50E-05	1.22E-05	5.69E-05	1.00E-06	0.000214939
1800	800	T	5.29E-05	6.56E-05	4.35E-05	1.02E-05	4.95E-05	1.00E-06	0.000178934
1801	801	G	3.80E-05	4.30E-05	3.29E-05	8.25E-06	4.05E-05	1.00E-06	0.000118147
1802	802	G	2.49E-05	2.56E-05	2.29E-05	3.86E-06	3.41E-05	1.00E-06	6.74E-05
1803	803	A	1.88E-05	1.93E-05	1.68E-05	1.57E-06	3.18E-05	1.00E-06	4.47E-05
1804	804	A	1.87E-05	2.00E-05	1.62E-05	1.00E-06	3.22E-05	1.00E-06	4.52E-05
1805	805	T	2.13E-05	2.35E-05	1.59E-05	1.00E-06	3.72E-05	1.00E-06	5.47E-05
1806	806	A	2.43E-05	2.72E-05	1.73E-05	1.00E-06	4.30E-05	1.00E-06	6.32E-05
1807	807	A	2.68E-05	2.97E-05	2.06E-05	1.00E-06	4.70E-05	1.00E-06	6.85E-05
1808	808	T	2.77E-05	3.06E-05	2.34E-05	1.00E-06	4.67E-05	1.00E-06	7.06E-05
1809	809	A	2.59E-05	2.89E-05	2.09E-05	1.00E-06	4.25E-05	1.00E-06	6.84E-05
1810	810	G	2.15E-05	2.48E-05	1.61E-05	1.00E-06	3.29E-05	1.00E-06	6.11E-05
1811	811	A	1.75E-05	1.98E-05	1.10E-05	2.32E-06	2.59E-05	1.00E-06	5.14E-05
1812	812	A	1.75E-05	1.72E-05	1.50E-05	3.18E-06	2.70E-05	1.00E-06	4.39E-05
1813	813	T	2.22E-05	2.40E-05	1.59E-05	2.44E-06	3.65E-05	1.00E-06	5.90E-05
1814	814	A	2.80E-05	3.68E-05	1.57E-05	3.02E-06	3.31E-05	1.04E-06	9.77E-05
1815	815	G	3.05E-05	4.29E-05	1.49E-05	5.75E-06	2.96E-05	1.18E-06	0.000114812
1816	816	G	2.87E-05	3.53E-05	1.52E-05	1.08E-05	2.87E-05	1.53E-06	9.77E-05
1817	817	A	2.77E-05	2.12E-05	2.14E-05	1.73E-05	3.59E-05	3.22E-06	6.36E-05
1818	818	C	3.65E-05	1.86E-05	4.11E-05	2.50E-05	4.61E-05	9.15E-06	6.04E-05
1819	819	G	6.43E-05	3.32E-05	6.74E-05	3.80E-05	9.09E-05	2.24E-05	0.000101476
1820	820	T	0.0001132	6.47E-05	0.000113489	5.61E-05	0.000156905	4.30E-05	0.000200891
1821	821	T	0.000177427	0.000112247	0.000165318	8.34E-05	0.000235926	6.57E-05	0.000352625
1822	822	T	0.000253814	0.000166246	0.000215761	0.000122319	0.000324184	0.000105148	0.000534715
1823	823	G	0.000354953	0.000212074	0.000288506	0.000199383	0.000439615	0.000170992	0.000722052
1824	824	G	0.000502875	0.000237693	0.000428418	0.000329023	0.000612539	0.000288854	0.000901757
1825	825	T	0.000692594	0.000249661	0.000663131	0.000486366	0.000830979	0.000450163	0.001064768
1826	826	T	0.000871566	0.000267764	0.000838845	0.000634813	0.0011013	0.000600668	0.001195449
1827	827	C	0.000968952	0.00027745	0.000914981	0.000745243	0.00120951	0.000674784	0.001312615
1828	828	T	0.000955834	0.000269328	0.000883923	0.000777482	0.001155512	0.000653079	0.001326033
1829	829	A	0.00087506	0.000282143	0.00078939	0.000712115	0.000978187	0.00058136	0.001362746
1830	830	T	0.000798103	0.000324944	0.000696484	0.000603793	0.000841245	0.000521466	0.00141179
1831	831	T	0.000755376	0.000358021	0.000634639	0.000528637	0.000785841	0.000490758	0.001442673
1832	832	T	0.000714892	0.000341534	0.000581968	0.000516308	0.000746258	0.000458917	0.001371056
1833	833	T	0.000625555	0.000268868	0.000566528	0.000464372	0.000636955	0.000392889	0.001136632
1834	834	G	0.000476241	0.000181254	0.000447416	0.000342752	0.000548476	0.000294802	0.000777787
1835	835	T	0.000307725	0.00013119	0.000265903	0.000204872	0.000387997	0.000189515	0.000511807
1836	836	T	0.000170434	0.000105935	0.000143514	0.000107474	0.000170852	8.56E-05	0.000374597
1837	837	G	8.48E-05	7.10E-05	6.50E-05	5.31E-05	8.49E-05	1.70E-05	0.000221124
1838	838	G	4.20E-05	3.51E-05	4.39E-05	1.87E-05	5.03E-05	1.00E-06	0.000100684
1839	839	T	2.28E-05	1.84E-05	2.55E-05	8.03E-06	3.09E-05	1.00E-06	4.97E-05
1840	840	T	1.41E-05	1.73E-05	9.23E-06	2.10E-06	1.66E-05	1.00E-06	4.67E-05
1841	841	T	1.02E-05	1.46E-05	4.11E-06	1.00E-06	1.13E-05	1.00E-06	3.84E-05
1842	842	C	7.24E-06	1.02E-05	2.20E-06	1.00E-06	8.69E-06	1.00E-06	2.66E-05
1843	843	T	5.34E-06	6.34E-06	1.75E-06	1.12E-06	8.64E-06	1.00E-06	1.57E-05
1844	844	A	5.76E-06	4.75E-06	5.24E-06	1.76E-06	8.40E-06	1.00E-06	1.30E-05
1845	845	G	9.68E-06	8.45E-06	8.78E-06	2.75E-06	1.45E-05	1.00E-06	2.24E-05
1846	846	G	1.73E-05	1.93E-05	1.43E-05	3.74E-06	1.90E-05	1.00E-06	5.33E-05
1847	847	A	2.64E-05	3.46E-05	2.00E-05	5.38E-06	2.21E-05	1.00E-06	9.42E-05
1848	848	C	3.29E-05	4.84E-05	2.14E-05	5.92E-06	2.30E-05	1.00E-06	0.000129448
1849	849	C	3.34E-05	5.39E-05	1.71E-05	4.46E-06	2.18E-05	1.00E-06	0.000141879
1850	850	A	2.79E-05	4.79E-05	1.18E-05	2.72E-06	1.68E-05	1.00E-06	0.000124702
1851	851	T	1.95E-05	3.34E-05	7.50E-06	1.55E-06	1.28E-05	1.00E-06	8.68E-05
1852	852	C	1.21E-05	1.74E-05	6.49E-06	1.22E-06	1.15E-05	1.00E-06	4.61E-05
1853	853	G	8.11E-06	7.17E-06	7.04E-06	1.77E-06	1.38E-05	1.00E-06	1.75E-05
1854	854	T	7.30E-06	6.96E-06	6.31E-06	1.83E-06	9.40E-06	1.00E-06	1.94E-05
1855	855	A	8.18E-06	8.85E-06	4.55E-06	1.00E-06	1.52E-05	1.00E-06	2.03E-05
1856	856	A	9.21E-06	9.94E-06	5.89E-06	1.00E-06	1.57E-05	1.00E-06	2.42E-05
1857	857	T	9.80E-06	1.06E-05	7.15E-06	1.00E-06	1.54E-05	1.00E-06	2.64E-05
1858	858	G	1.07E-05	1.05E-05	7.80E-06	1.83E-06	1.95E-05	1.00E-06	2.43E-05
1859	859	A	1.30E-05	1.04E-05	1.47E-05	3.70E-06	1.98E-05	1.00E-06	2.63E-05
1860	860	T	1.68E-05	1.61E-05	1.47E-05	3.86E-06	2.42E-05	1.00E-06	4.30E-05
1861	861	T	2.03E-05	2.62E-05	1.26E-05	3.73E-06	2.10E-05	1.00E-06	7.09E-05
1862	862	A	2.11E-05	3.13E-05	1.08E-05	3.10E-06	1.76E-05	1.00E-06	8.34E-05
1863	863	A	1.86E-05	2.66E-05	1.06E-05	2.11E-06	1.68E-05	1.00E-06	7.09E-05
1864	864	T	1.49E-05	1.72E-05	8.40E-06	1.57E-06	2.43E-05	1.00E-06	4.30E-05
1865	865	A	1.35E-05	1.56E-05	8.41E-06	1.93E-06	1.90E-05	1.00E-06	4.12E-05
1866	866	G	1.69E-05	1.93E-05	1.07E-05	3.23E-06	2.26E-05	1.00E-06	5.15E-05
1867	867	G	2.49E-05	2.78E-05	1.40E-05	3.58E-06	4.53E-05	1.00E-06	6.46E-05
1868	868	G	3.62E-05	4.52E-05	1.65E-05	8.85E-06	4.44E-05	2.89E-06	0.000121096
1869	869	A	4.96E-05	5.73E-05	2.83E-05	1.63E-05	4.53E-05	1.42E-05	0.000163299
1870	870	C	6.45E-05	5.46E-05	4.74E-05	2.77E-05	7.88E-05	1.82E-05	0.000163579
1871	871	G	7.80E-05	5.08E-05	7.47E-05	4.16E-05	0.000114433	1.46E-05	0.000145979
1872	872	G	8.39E-05	5.80E-05	7.08E-05	5.42E-05	0.000113516	1.16E-05	0.000174007
1873	873	T	7.83E-05	5.83E-05	6.67E-05	3.83E-05	0.000121902	9.89E-06	0.000157404
1874	874	C	6.58E-05	4.59E-05	6.50E-05	2.87E-05	0.000106242	1.14E-05	0.000117068
1875	875	G	5.83E-05	2.99E-05	6.02E-05	3.61E-05	8.03E-05	1.92E-05	9.51E-05
1876	876	G	6.40E-05	2.25E-05	6.30E-05	5.23E-05	7.23E-05	3.41E-05	9.99E-05
1877	877	G	8.05E-05	3.16E-05	7.77E-05	5.53E-05	9.37E-05	4.93E-05	0.000131631
1878	878	G	9.60E-05	4.55E-05	9.86E-05	7.33E-05	0.00011521	3.00E-05	0.000163379
1879	879	G	0.000100698	5.54E-05	0.000103741	7.91E-05	0.000130497	1.24E-05	0.000174008
1880	880	C	9.55E-05	6.23E-05	0.000104005	6.02E-05	0.000132758	3.29E-06	0.000173765
1881	881	A	8.95E-05	7.00E-05	9.36E-05	3.72E-05	0.000131419	1.00E-06	0.000186426
1882	882	T	8.94E-05	7.81E-05	8.50E-05	3.14E-05	0.000126307	1.00E-06	0.00021188
1883	883	C	9.38E-05	7.81E-05	8.57E-05	4.10E-05	0.000123545	5.58E-06	0.000223416
1884	884	A	9.88E-05	6.67E-05	9.21E-05	5.42E-05	0.000124406	2.39E-05	0.000208022
1885	885	G	0.000105019	5.63E-05	8.56E-05	6.13E-05	0.000145184	5.39E-05	0.000186731
1886	886	T	0.000118199	5.82E-05	0.000112964	7.35E-05	0.000167035	5.12E-05	0.00018677
1887	887	A	0.000142011	6.51E-05	0.000153059	8.82E-05	0.000183161	6.30E-05	0.000223186
1888	888	T	0.000172413	7.03E-05	0.000180747	0.00011567	0.000208425	8.95E-05	0.000271869
1889	889	T	0.000198808	8.01E-05	0.000167368	0.000147224	0.000252413	0.000120023	0.000316816
1890	890	C	0.000212851	8.49E-05	0.000169278	0.000154807	0.000278745	0.000142488	0.000330845
1891	891	A	0.000216225	7.04E-05	0.000190058	0.000161661	0.000275619	0.000152358	0.000308543
1892	892	A	0.000216911	4.63E-05	0.000208211	0.000181634	0.000252272	0.000167098	0.000278211
1893	893	T	0.000217146	3.73E-05	0.000215151	0.000187751	0.000237646	0.000176852	0.000271959
1894	894	T	0.000209135	5.52E-05	0.000211816	0.000168265	0.000237336	0.000141336	0.000290249
1895	895	G	0.000185821	8.12E-05	0.000194256	0.00012635	0.000224144	8.41E-05	0.000304445
1896	896	T	0.000149058	9.47E-05	0.000158955	7.42E-05	0.000195654	3.58E-05	0.000286798
1897	897	C	0.000108194	8.73E-05	0.000115567	3.43E-05	0.000152476	1.05E-05	0.000235615
1898	898	A	7.74E-05	6.65E-05	7.55E-05	2.04E-05	0.000109746	1.02E-05	0.000179861
1899	899	G	7.38E-05	5.08E-05	5.40E-05	3.77E-05	9.03E-05	3.53E-05	0.000164886
1900	900	A	0.000107628	5.89E-05	9.09E-05	7.74E-05	0.000107722	5.62E-05	0.000221417
1901	901	G	0.000165682	8.53E-05	0.000148975	0.000118183	0.000157816	9.55E-05	0.000331953
1902	902	G	0.000212357	0.000109285	0.000181617	0.000150914	0.000199264	0.000135926	0.000429158
1903	903	T	0.000217418	0.000114235	0.00017782	0.000152954	0.000202364	0.000148268	0.000445388
1904	904	G	0.00018229	9.65E-05	0.000156513	0.000134854	0.00017636	9.95E-05	0.000370647
1905	905	A	0.000134265	6.62E-05	0.000124065	0.000100433	0.00013879	6.43E-05	0.000256925
1906	906	A	1.00E-04	4.04E-05	9.66E-05	6.96E-05	0.000110468	6.08E-05	0.000170331
1907	907	A	8.95E-05	3.59E-05	8.46E-05	7.39E-05	0.000105213	4.01E-05	0.00014525
1908	908	T	9.99E-05	5.42E-05	0.000104286	6.39E-05	0.000131374	2.60E-05	0.000173777
1909	909	T	0.000123133	7.76E-05	0.000126281	7.41E-05	0.000175135	1.62E-05	0.000221897
1910	910	C	0.000147085	9.36E-05	0.000153599	9.18E-05	0.000220887	8.97E-06	0.000251874
1911	911	T	0.000157101	0.00010007	0.00018838	9.62E-05	0.000229105	4.14E-06	0.0002535
1912	912	T	0.000147117	9.72E-05	0.000186073	7.93E-05	0.000218253	3.51E-06	0.000234331
1913	913	G	0.000128902	8.29E-05	0.00015921	7.02E-05	0.000169438	1.36E-05	0.000228031
1914	914	G	0.000125863	6.79E-05	0.000141244	6.79E-05	0.00017515	4.06E-05	0.000202258
1915	915	A	0.00015325	6.75E-05	0.00016275	9.41E-05	0.000212784	7.47E-05	0.00021862
1916	916	T	0.000201873	7.77E-05	0.000210519	0.000145163	0.000261672	9.99E-05	0.000288191
1917	917	T	0.000244069	9.31E-05	0.000245827	0.000191291	0.000296201	0.000112198	0.000374458
1918	918	T	0.000254603	9.76E-05	0.00026408	0.000211744	0.000295865	0.000105094	0.000393606
1919	919	A	0.000228114	8.33E-05	0.00026216	0.000196836	0.000268787	8.50E-05	0.000313345
1920	920	T	0.000178874	7.36E-05	0.000191836	0.000140268	0.000228385	6.33E-05	0.000262672
1921	921	T	0.000126356	7.30E-05	0.00011107	7.32E-05	0.000176124	4.66E-05	0.000230982
1922	922	G	8.55E-05	5.81E-05	7.57E-05	3.93E-05	0.000119154	2.66E-05	0.000174071
1923	923	A	6.57E-05	3.10E-05	6.27E-05	4.54E-05	7.66E-05	3.06E-05	0.000117256
1924	924	A	7.20E-05	2.43E-05	7.08E-05	6.42E-05	8.59E-05	3.33E-05	0.0001039
1925	925	G	0.000100706	5.04E-05	8.78E-05	7.22E-05	0.000118038	4.56E-05	0.000187938
1926	926	A	0.000135209	7.63E-05	0.000107707	8.72E-05	0.000167412	6.34E-05	0.00026478
1927	927	C	0.00015184	8.90E-05	0.000110717	9.38E-05	0.000200034	7.58E-05	0.000295769
1928	928	T	0.000137692	8.13E-05	9.54E-05	8.22E-05	0.000189753	7.41E-05	0.000262139
1929	929	A	0.000102055	5.45E-05	8.01E-05	6.31E-05	0.000139538	5.29E-05	0.000182471
1930	930	A	6.67E-05	2.24E-05	6.75E-05	4.81E-05	7.98E-05	4.09E-05	9.84E-05
1931	931	C	4.78E-05	1.65E-05	4.76E-05	3.38E-05	5.67E-05	3.02E-05	7.25E-05
1932	932	T	4.66E-05	2.99E-05	3.68E-05	2.44E-05	6.57E-05	1.79E-05	9.22E-05
1933	933	A	5.42E-05	4.32E-05	3.54E-05	3.34E-05	5.90E-05	1.86E-05	0.000136356
1934	934	C	6.11E-05	5.77E-05	4.66E-05	3.10E-05	5.42E-05	1.60E-05	0.000174989
1935	935	T	6.02E-05	6.29E-05	4.04E-05	2.74E-05	5.83E-05	1.00E-05	0.000183143
1936	936	G	4.97E-05	5.10E-05	3.42E-05	2.49E-05	4.97E-05	4.54E-06	0.000148268
1937	937	C	3.37E-05	2.91E-05	2.79E-05	2.21E-05	3.43E-05	1.71E-06	8.80E-05
1938	938	G	2.10E-05	1.50E-05	1.74E-05	1.38E-05	3.10E-05	1.00E-06	4.21E-05
1939	939	A	1.86E-05	1.75E-05	1.40E-05	4.87E-06	3.25E-05	1.00E-06	4.21E-05
1940	940	A	2.69E-05	3.41E-05	1.38E-05	2.48E-06	3.79E-05	1.00E-06	8.80E-05
1941	941	A	3.91E-05	5.59E-05	1.66E-05	3.06E-06	4.58E-05	1.00E-06	0.000145979
1942	942	G	4.62E-05	6.54E-05	2.12E-05	4.59E-06	5.25E-05	1.00E-06	0.000171718
1943	943	C	4.49E-05	5.51E-05	2.68E-05	7.00E-06	5.81E-05	1.00E-06	0.000145979
1944	944	A	3.94E-05	3.64E-05	3.29E-05	1.05E-05	6.69E-05	1.00E-06	8.80E-05
1945	945	T	3.59E-05	3.23E-05	3.41E-05	1.50E-05	4.27E-05	1.00E-06	9.21E-05
1946	946	T	3.86E-05	3.84E-05	2.59E-05	1.50E-05	5.31E-05	1.00E-06	0.000105241
1947	947	T	4.92E-05	4.04E-05	4.26E-05	2.21E-05	7.62E-05	1.00E-06	0.000106513
1948	948	G	6.67E-05	5.39E-05	6.98E-05	2.22E-05	0.00011114	1.00E-06	0.00012841
1949	949	C	8.35E-05	8.16E-05	6.28E-05	2.02E-05	0.000146287	1.00E-06	0.000194306
1950	950	C	8.79E-05	9.69E-05	5.30E-05	1.55E-05	0.00015294	1.00E-06	0.000230913
1951	951	A	7.54E-05	8.62E-05	4.30E-05	9.39E-06	0.000131947	1.00E-06	0.000205731
1952	952	A	5.60E-05	6.07E-05	3.79E-05	7.33E-06	9.47E-05	1.00E-06	0.000148338
1953	953	G	4.47E-05	4.06E-05	4.22E-05	1.18E-05	6.67E-05	1.00E-06	0.000106452
1954	954	G	4.80E-05	3.41E-05	5.68E-05	2.64E-05	5.98E-05	1.00E-06	9.61E-05
1955	955	A	6.11E-05	3.56E-05	6.69E-05	4.84E-05	8.40E-05	1.00E-06	9.99E-05
1956	956	C	7.59E-05	4.00E-05	8.06E-05	7.43E-05	9.47E-05	2.18E-06	0.000120481
1957	957	G	8.81E-05	4.31E-05	9.42E-05	8.11E-05	0.000103209	1.31E-05	0.000144128
1958	958	T	9.88E-05	3.70E-05	9.85E-05	8.13E-05	0.000112214	4.67E-05	0.000156562
1959	959	T	0.000109188	2.98E-05	0.000102463	9.05E-05	0.0001215	7.68E-05	0.000159049
1960	960	T	0.000117845	4.18E-05	0.000118322	7.94E-05	0.000154994	7.65E-05	0.000160299
1961	961	T	0.000123662	4.77E-05	0.000127337	8.51E-05	0.000159602	6.70E-05	0.000178924
1962	962	C	0.000131184	3.67E-05	0.000128045	9.89E-05	0.000160606	9.30E-05	0.000177433
1963	963	A	0.000146818	4.92E-05	0.000133646	0.000119646	0.000184705	8.49E-05	0.000212037
1964	964	T	0.000169229	8.61E-05	0.000168842	0.000129596	0.000231771	3.64E-05	0.000271993
1965	965	T	0.000189722	0.000116706	0.000181322	0.000137448	0.000239066	2.49E-05	0.000369688
1966	966	A	0.000202988	0.000135056	0.000175432	0.000148222	0.000218752	4.60E-05	0.000448739
1967	967	A	0.000208945	0.000136374	0.000179777	0.000155707	0.000192937	7.59E-05	0.000473173
1968	968	T	0.000203658	0.000118072	0.000177612	0.00015221	0.000196445	8.92E-05	0.000431023
1969	969	C	0.000178426	8.94E-05	0.000176286	0.000128318	0.00018877	7.59E-05	0.00033679
1970	970	A	0.000134007	6.28E-05	0.000147869	9.68E-05	0.000154882	4.60E-05	0.000225266
1971	971	A	8.85E-05	4.33E-05	0.000100635	6.74E-05	0.000113149	1.87E-05	0.000137619
1972	972	G	6.44E-05	3.47E-05	7.08E-05	5.33E-05	8.93E-05	4.55E-06	9.73E-05
1973	973	A	6.78E-05	4.00E-05	8.37E-05	4.81E-05	9.61E-05	1.00E-06	0.000102135
1974	974	A	8.51E-05	5.33E-05	0.000104155	5.45E-05	0.00011919	1.00E-06	0.000139214
1975	975	C	9.55E-05	6.38E-05	0.000112206	5.37E-05	0.000139421	1.00E-06	0.000164873
1976	976	G	8.74E-05	6.23E-05	9.57E-05	4.46E-05	0.000138432	1.00E-06	0.00015172
1977	977	A	6.52E-05	4.93E-05	6.87E-05	3.14E-05	0.000107926	1.00E-06	0.000113172
1978	978	A	4.33E-05	3.58E-05	3.71E-05	1.82E-05	7.04E-05	1.00E-06	9.13E-05
1979	979	A	3.34E-05	3.24E-05	2.17E-05	1.53E-05	4.46E-05	1.00E-06	9.03E-05
1980	980	G	3.53E-05	3.90E-05	2.42E-05	4.98E-06	5.40E-05	1.00E-06	9.99E-05
1981	981	T	4.01E-05	4.81E-05	1.91E-05	2.19E-06	8.13E-05	1.00E-06	0.000102857
1982	982	T	3.90E-05	5.01E-05	1.44E-05	1.63E-06	7.27E-05	1.00E-06	0.000114812
1983	983	A	3.08E-05	4.04E-05	1.12E-05	1.37E-06	5.20E-05	1.00E-06	9.77E-05
1984	984	G	2.04E-05	2.42E-05	1.12E-05	1.27E-06	3.44E-05	1.00E-06	5.90E-05
1985	985	G	1.33E-05	1.32E-05	1.28E-05	1.20E-06	2.46E-05	1.00E-06	2.70E-05
1986	986	G	1.28E-05	1.29E-05	8.20E-06	3.36E-06	2.16E-05	1.00E-06	3.17E-05
1987	987	G	2.30E-05	1.79E-05	2.58E-05	7.54E-06	3.85E-05	1.00E-06	4.14E-05
1988	988	A	4.68E-05	3.89E-05	4.95E-05	1.70E-05	6.39E-05	1.00E-06	0.000106004
1989	989	T	7.90E-05	7.30E-05	6.31E-05	2.49E-05	0.000128769	1.00E-06	0.00018414
1990	990	C	0.000104097	0.000102352	7.07E-05	3.01E-05	0.000193021	1.00E-06	0.000231895
1991	991	G	0.000106837	0.000109756	6.74E-05	2.90E-05	0.000182353	1.00E-06	0.000268371
1992	992	A	8.69E-05	9.07E-05	5.65E-05	2.21E-05	0.000137826	1.00E-06	0.000231895
1993	993	A	5.85E-05	5.75E-05	4.55E-05	1.38E-05	9.21E-05	1.00E-06	0.000147781
1994	994	G	3.57E-05	3.05E-05	3.91E-05	8.19E-06	6.26E-05	1.00E-06	6.66E-05
1995	995	A	2.29E-05	2.09E-05	1.99E-05	6.17E-06	3.72E-05	1.00E-06	5.19E-05
1996	996	T	1.74E-05	1.82E-05	1.39E-05	3.35E-06	2.48E-05	1.00E-06	4.71E-05
1997	997	G	1.70E-05	1.76E-05	1.01E-05	4.78E-06	2.75E-05	1.00E-06	4.46E-05
1998	998	A	2.18E-05	2.00E-05	1.54E-05	7.62E-06	3.89E-05	1.00E-06	4.73E-05
1999	999	T	2.96E-05	2.26E-05	2.90E-05	1.37E-05	4.64E-05	1.00E-06	5.81E-05
[truncated: 5,348 more rows]
