# Supplementary material for: Nascent Transcript Folding Plays a Major Role in Determining RNA Polymerase Elongation Rates
Source: Mol Cell. 2020 Aug 6;79(3):488–503.e11. doi: 10.1016/j.molcel.2020.06.002 (PMC7427326; doi:10.1016/j.molcel.2020.06.002)
Supplement: Data S1. 65-nt Window Folding Energy as BigWig Files, Related to Figures 2 and 6 [file mmc4.zip]

Archive with 2 entries (2 files):
- w65_dG_minus_strand.bw
- w65_dG_plus_strand.bw
